# Supplementary material for: Draft Genome of Akame (Lates Japonicus) Reveals Possible Genetic Mechanisms for Long-Term Persistence and Adaptive Evolution with Low Genetic Diversity
Source: Genome Biol Evol. 2024 Aug 7;16(8):evae174. doi: 10.1093/gbe/evae174 (PMC11346364; doi:10.1093/gbe/evae174)
Supplement: evae174_Supplementary_Data [file evae174_supplementary_data.zip]

Archive with 2 entries (2 files):
- Supplementary_Materials_240714.pdf
- Supplementary_Tables.xlsx
