# Supplementary material for: Draft Genome of Akame (Lates Japonicus) Reveals Possible Genetic Mechanisms for Long-Term Persistence and Adaptive Evolution with Low Genetic Diversity
Source: Genome Biol Evol. 2024 Aug 7;16(8):evae174. doi: 10.1093/gbe/evae174 (PMC11346364; doi:10.1093/gbe/evae174)
Supplement: evae174_Supplementary_Data [file evae174_supplementary_data.zip › Supplementary_Tables.xlsx]

## Sheet: Table_S1
Table S1. Assembly statistics for the akame genome in each assembly step.
Primery assembly (10X Genomics linked-reads only)
	Number of contigs	55863
	N50 contig length	26246
	L50 contig count	5824
	NG50 contig length	23860
	LG50 contig count	6543
	Largest contig size	297685
	Total assembly size	598661182
Scaffolded assembly (10X Genomics linked-reads only)
	Number of scaffolds	38165
	N50 scaffold length	1090786
	L50 scaffold count	172
	NG50 scaffold length	1275533
	LG50 scaffold count	141
	Largest scaffold size	6847197
	Total assembly size	706963282
Scaffold assembly (linked-read & long-reads)
	Number of scaffolds	10114
	N50 scaffold length	3462439
	L50 scaffold count	54
	NG50 scaffold length	6647952
	LG50 scaffold count	32
	Largest scaffold size	18228388
	Total assembly size	835113696
Scaffold assembly (gap closed)
	Number of scaffolds	10114
	N50 scaffold length	3463790
	L50 scaffold count	54
	NG50 scaffold length	6636572
	LG50 scaffold count	32
	Largest scaffold size	18229100
	Total assembly size	834266859
Scaffold assembly (polished)
	Number of scaffolds	10114
	N50 scaffold length	3449404
	L50 scaffold count	54
	NG50 scaffold length	6609158
	LG50 scaffold count	32
	Largest scaffold size	18188398
	Total assembly size	833040517
Final Scaffold-level assembly (scaffolding with RNA-Seq data)
	Number of scaffolds	10039
	N50 scaffold length	3710658
	L50 scaffold count	52
	NG50 scaffold length	6609158
	LG50 scaffold count	31
	Largest scaffold size	18195970
	Total assembly size	837949969
Chromosome-level assembly (mapping to barramundi genome)	Number of scaffolds	24
	N50 scaffold length	33350358
	L50 scaffold count	11
	NG50 scaffold length
	LG50 scaffold count
	Largest scaffold size	40200511
	Total assembly size	778639805
	Number of mapped scaffolds*	5302
	Size of mapped scaffolds (parcent)*	837949969 (92.9%)
	Number of unmapped scaffolds*	4737
	Size of unmapped scaffolds (percent)*	59838464 (7.1 %)
* Numbers and sizes of the scaffolds in the "Final scaffold-level assembly" mapped or unmapped to the barramundi reference chromosome assembly.

## Sheet: Table_S2
Table S2. Assembly statistics of the akame (Miyazaki) genome
Primery assembly (10X Genomics linked-reads)
	Number of contigs	22882
	N50 contig length	170207
	L50 contig count	975
	NG50 contig length	169223
	LG50 contig count	980
	Largest contig size	1442652
	Total assembly size	632864173
Scaffolded assembly (10X Genomics linked-reads)
	Number of scaffolds	17019
	N50 scaffold length	1526648
	L50 scaffold count	115
	NG50 scaffold length	1650950
	LG50 scaffold count	107
	Largest scaffold size	9277766
	Total assembly size	657118773

## Sheet: Table_S3
Table S3. Repeat contents of the akame (Kochi) and barramundi genomes.
Repeat elements			Akame (L. japonicus)			Barramundi (L. calcarifer)
			Number of elements	Length occupied(bp)	Percentage (%)	Number of elements	Length occupied(bp)	Percentage (%)
Retroelements			83532	18075872	2.16	40494	8935669	1.52
	SINEs:		12382	1280920	0.15	5919	867247	0.15
	Penelope		2859	430950	0.05	1687	256361	0.04
	LINEs:		50016	12109960	1.45	25305	6085519	1.04
		CRE/SLACS	0	0	0	0	0	0
		L2/CR1/Rex	37446	9098880	1.09	17990	4497566	0.77
		R1/LOA/Jockey	685	114295	0.01	1475	188133	0.03
		R2/R4/NeSL	746	185968	0.02	321	94598	0.02
		RTE/Bov-B	6377	1586727	0.19	3708	935736	0.16
		L1/CIN4	808	363639	0.04	48	34598	0.01
	LTR elements:		21134	4684992	0.56	9270	1982903	0.34
		BEL/Pao	2228	174340	0.02	200	33513	0.01
		Ty1/Copia	0	0	0	0	0	0
		Gypsy/DIRS1	3900	1496929	0.18	478	461469	0.08
		Retroviral	490	594618	0.07	521	137320	0.02
DNA transposons			198691	34522805	4.12	123915	21117649	3.6
	hobo-Activator		94411	14723952	1.76	59953	9305471	1.59
	Tc1-IS630-Pogo		46699	10063939	1.2	35584	6816515	1.16
	En-Spm		0	0	0	0	0	0
	MuDR-IS905		0	0	0	0	0	0
	PiggyBac		2227	506464	0.06	1329	199331	0.03
	Tourist/Harbinger		8640	1210510	0.14	5030	870311	0.15
	Other (Mirage, P-element, Transib)		1324	259961	0.03	570	109164	0.02
Rolling-circles			2564	828718	0.1	1074	294164	0.05
Unclassified:			415268	65416613	7.81	322886	53514627	9.12
Total interspersed repeats:				118015290	14.08		83567945	14.24
Small RNA:			6834	964460	0.12	2488	277517	0.05
Satellites:			262	74264	0.01	0	0	0
Simple repeats:			374544	15186647	1.81	315365	12422727	2.12
Low complexity:			53470	3008668	0.36	39940	2162295	0.37

## Sheet: Table_S4
Table S4. A list of genes within the nucleotide diversity-peak regions (271 genes).
Linkage group	Start	End	Ori.	Transcript ID (original)	Transcript ID (ENSEMBL barramundi)	Number of Low (synonymous and stop-retained variant)	Number of Moderate (missense variant)	Number of High (nonsense or splicing donor/acceptor variants)	Number of Modifier (noncoding variant)	Length of CDS	Proportion of hetorozygote sites within CDS	Protein ID (DIAMOND best hit)	Description (DIAMOND best hit)
LG01	990002	999842	+	Ljap2.00g001080	ENSLCAT00010032269	70	33	0	29	6145	0.0167616	XP_018518739	LOW QUALITY PROTEIN: titin-like [Lates calcarifer]
LG01	1384040	1389315	-	Ljap2.00g001420	ENSLCAT00010043012	5	12	0	127	672	0.0252976	XP_018529690	LOW QUALITY PROTEIN: uncharacterized protein LOC108881964 [Lates calcarifer]
LG01	3990045	3990281	+	Ljap2.00g003840	ENSLCAT00010006791	1	0	0	49	237	0.00421941	XP_018552875	trace amine-associated receptor 13c-like [Lates calcarifer]
LG02	2575370	2576114	+	Ljap2.00g027230	ENSLCAT00010054971	0	0	0	48	201	0	XP_018544026	uncharacterized protein LOC108891385 [Lates calcarifer]
LG02	3270002	3280000	-	Ljap2.00g027630	ENSLCAT00010018998	0	0	0	254	3609	0	XP_018539276	protocadherin-9 isoform X2 [Lates calcarifer]
LG02	12390002	12390371	-	Ljap2.00g033160	ENSLCAT00010018275	8	13	0	63	2157	0.00973574	XP_018548453	uncharacterized protein LOC108894303 isoform X3 [Lates calcarifer]
LG02	12399084	12399490	-	Ljap2.00g033170	ENSLCAT00010018275	0	0	0	79	318	0	XP_018548453	uncharacterized protein LOC108894303 isoform X3 [Lates calcarifer]
LG02	17800002	17809484	+	Ljap2.00g036260	ENSLCAT00010030000	20	24	0	283	3831	0.0114853	XP_018559754	LOW QUALITY PROTEIN: L-amino-acid oxidase-like [Lates calcarifer]
LG02	17810391	17811271	-	Ljap2.00g036270	ENSLCAT00010029981	0	0	0	122	729	0	XP_022621201	uncharacterized protein LOC111236664 [Seriola dumerili]
LG02	17812991	17813692	-	Ljap2.00g036280		16	70	3	32	702	0.126781	XP_030285835	uncharacterized protein LOC115589204 [Sparus aurata]
LG02	17813738	17816474	+	Ljap2.00g036290		3	1	0	117	678	0.00589971	XP_035796600	uncharacterized protein LOC118469131 [Amphiprion ocellaris]
LG02	17818072	17820000	-	Ljap2.00g036300		0	0	0	110	1071	0	XP_018559752	uncharacterized protein LOC108902376 [Lates calcarifer]
LG02	22741864	22742424	-	Ljap2.00g039780	ENSLCAT00010041310	18	18	0	124	561	0.0641711	XP_018522296	UDP-glucuronosyltransferase 2C1-like isoform X2 [Lates calcarifer]
LG02	22747450	22750000	+	Ljap2.00g039790	ENSLCAT00010041331	1	0	0	62	1383	0.000723066	XP_018522298	neuronal acetylcholine receptor subunit alpha-5 [Lates calcarifer]
LG02	30057387	30060652	+	Ljap2.00g044670		1	4	1	342	261	0.0229885	NA
LG02	30120002	30124548	+	Ljap2.00g044690		0	0	0	60	465	0	NA
LG02	30141880	30144686	-	Ljap2.00g044710		0	1	0	86	231	0.004329	NA
LG02	32100002	32100477	+	Ljap2.00g046000		0	1	0	76	372	0.00268817	NA
LG02	32101044	32101988	+	Ljap2.00g046010		0	0	0	83	471	0	NA
LG02	32106106	32110000	-	Ljap2.00g046020	ENSLCAT00010038976	1	0	0	77	1149	0.000870322	XP_018522061	LOW QUALITY PROTEIN: rab3 GTPase-activating protein catalytic subunit [Lates calcarifer]
LG03	26291502	26292790	+	Ljap2.00g067110	ENSLCAT00010027940	7	9	0	183	753	0.0212483	XP_018554576	elongation factor 1-alpha-like [Lates calcarifer]
LG03	26294625	26296711	+	Ljap2.00g067120	ENSLCAT00010027654	9	14	0	138	456	0.0504386	XP_018554576	elongation factor 1-alpha-like [Lates calcarifer]
LG03	26296792	26297830	+	Ljap2.00g067130	ENSLCAT00010028429	1	6	0	115	336	0.0208333	XP_018554565	elongation factor 1-alpha [Lates calcarifer]
LG03	26441789	26442301	+	Ljap2.00g067320		0	0	0	107	411	0	NA
LG03	26445041	26445846	+	Ljap2.00g067330		0	0	0	135	699	0	XP_027146955	LOW QUALITY PROTEIN: uncharacterized protein LOC109140823 [Larimichthys crocea]
LG03	26449453	26465165	-	Ljap2.00g067340	ENSLCAT00010049262	8	29	3	424	456	0.0877193	XP_018537831	CD209 antigen-like protein E isoform X1 [Lates calcarifer]
LG03	26466013	26468750	-	Ljap2.00g067350	ENSLCAT00010011964	1	13	1	118	309	0.0485437	XP_018537830	CD209 antigen-like protein E isoform X2 [Lates calcarifer]
LG03	26469281	26470000	-	Ljap2.00g067360		1	0	0	103	399	0.00250627	XP_018529661	C-type lectin domain family 4 member E-like isoform X1 [Lates calcarifer]
LG03	27410002	27412609	+	Ljap2.00g068060	ENSLCAT00010020151	12	31	0	54	3093	0.0139024	XP_029919925	uncharacterized protein LOC115368084 [Myripristis murdjan]
LG03	27416025	27422174	-	Ljap2.00g068070	ENSLCAT00010020044	3	2	0	40	1563	0.00319898	XP_018529619	proteasome subunit beta type-8-like [Lates calcarifer]
LG03	27422273	27425058	+	Ljap2.00g068080	ENSLCAT00010045897	3	0	0	84	807	0.00371747	XP_018539930	proteasome subunit beta type-6-B like protein [Lates calcarifer]
LG03	27426393	27430000	+	Ljap2.00g068090	ENSLCAT00010045852	19	17	0	51	2193	0.0164159	XP_018529612	antigen peptide transporter 2-like [Lates calcarifer]
LG03	27570002	27572205	-	Ljap2.00g068260	ENSLCAT00010052317	1	4	0	51	1170	0.0042735	XP_018537613	major histocompatibility complex class I-related gene protein-like [Lates calcarifer]
LG03	27573164	27574571	-	Ljap2.00g068270	ENSLCAT00010052700	0	0	0	65	336	0	XP_018558611	major histocompatibility complex class I-related gene protein-like [Lates calcarifer]
LG03	27577365	27580000	-	Ljap2.00g068280	ENSLCAT00010052356	3	8	0	60	1110	0.00990991	XP_018537601	major histocompatibility complex class I-related gene protein-like isoform X5 [Lates calcarifer]
LG03	29920002	29921888	-	Ljap2.00g070350	ENSLCAT00010021463	0	0	0	32	2667	0	XP_018550408	LOW QUALITY PROTEIN: inter-alpha-trypsin inhibitor heavy chain H5 [Lates calcarifer]
LG03	29921969	29922457	+	Ljap2.00g070360	ENSLCAT00010034118	0	0	0	31	489	0	XP_018555051	LOW QUALITY PROTEIN: zinc finger and BTB domain-containing protein 43-like [Lates calcarifer]
LG03	29924247	29927968	-	Ljap2.00g070370	ENSLCAT00010030507	15	14	0	5	2238	0.012958	XP_018554768	probable C-mannosyltransferase DPY19L4 [Lates calcarifer]
LG03	29928005	29930000	+	Ljap2.00g070380	ENSLCAT00010027219	0	0	0	64	1500	0	XP_018554332	uncharacterized protein LOC108898774 [Lates calcarifer]
LG03	30890500	30891916	-	Ljap2.00g071330		3	6	0	46	336	0.0267857	XP_027142500	uncharacterized protein LOC113747302 isoform X2 [Larimichthys crocea]
LG03	30893098	30894343	-	Ljap2.00g071340		1	4	0	74	549	0.00910747	XP_027142500	uncharacterized protein LOC113747302 isoform X2 [Larimichthys crocea]
LG04	560002	561896	-	Ljap2.00g075930	ENSLCAT00010010653	2	2	0	16	2007	0.00199302	XP_018534532	transcriptional activator Myb-like isoform X1 [Lates calcarifer]
LG04	562611	570777	+	Ljap2.00g075940	ENSLCAT00010010642	2	23	0	43	834	0.029976	XP_018534530	T-cell ecto-ADP-ribosyltransferase 1-like isoform X1 [Lates calcarifer]
LG04	570787	580000	+	Ljap2.00g075950	ENSLCAT00010010637	6	0	0	86	2958	0.0020284	XP_018534524	pre-mRNA 3' end processing protein WDR33 [Lates calcarifer]
LG04	880002	884452	+	Ljap2.00g076380	ENSLCAT00010013615	4	11	0	241	594	0.0252525	XP_018530499	uncharacterized protein LOC108882469 [Lates calcarifer]
LG04	888135	889083	-	Ljap2.00g076390	ENSLCAT00010013615	1	11	1	230	228	0.0570175	XP_018530499	uncharacterized protein LOC108882469 [Lates calcarifer]
LG04	1361055	1362382	+	Ljap2.00g077070	ENSLCAT00010013615	2	6	0	178	615	0.0130081	XP_018530496	uncharacterized protein LOC108882467 [Lates calcarifer]
LG04	2823523	2833145	+	Ljap2.00g078490	ENSLCAT00010002680	14	25	1	97	954	0.0419287	XP_018533314	deleted in malignant brain tumors 1 protein-like [Lates calcarifer]
LG04	2837068	2840000	-	Ljap2.00g078500	ENSLCAT00010002206	2	8	0	51	912	0.0109649	XP_018533669	uncharacterized protein LOC108884314 [Lates calcarifer]
LG04	5090002	5097981	+	Ljap2.00g080320		0	0	0	74	303	0	XP_018528195	receptor-type tyrosine-protein phosphatase N2-like [Lates calcarifer]
LG04	5098087	5100000	+	Ljap2.00g080330	ENSLCAT00010006735	9	13	0	40	2778	0.00791937	XP_033987985	receptor-type tyrosine-protein phosphatase N2-like [Trematomus bernacchii]
LG04	7110002	7111613	+	Ljap2.00g081260	ENSLCAT00010002213	1	4	0	42	627	0.00797448	XP_018533673	uncharacterized protein LOC108884316 [Lates calcarifer]
LG04	7118444	7120000	-	Ljap2.00g081270	ENSLCAT00010002213	2	3	0	25	885	0.00564972	XP_018533668	uncharacterized protein LOC108884313 [Lates calcarifer]
LG04	26800705	26803476	-	Ljap2.00g095810	ENSLCAT00010052835	20	27	1	18	2772	0.017316	XP_029946988	uncharacterized protein LOC115388170 [Salarias fasciatus]
LG05	700002	700283	-	Ljap2.00g102660	ENSLCAT00010057361	1	6	0	118	5748	0.00121781	XP_034538658	NACHT, LRR and PYD domains-containing protein 12-like isoform X2 [Notolabrus celidotus]
LG05	701045	707622	-	Ljap2.00g102670	ENSLCAT00010057651	5	10	1	105	1125	0.0142222	XP_018542428	NACHT, LRR and PYD domains-containing protein 12-like [Lates calcarifer]
LG05	707791	708131	+	Ljap2.00g102680	ENSLCAT00010031031	0	0	0	102	249	0	NA
LG05	2281685	2288398	-	Ljap2.00g105350	ENSLCAT00010034557	0	0	0	99	561	0	XP_018518708	uncharacterized protein LOC108874686 [Lates calcarifer]
LG05	2289499	2290000	+	Ljap2.00g105360	ENSLCAT00010016695	0	0	0	46	864	0	XP_017541663
LG05	7555252	7559795	-	Ljap2.00g110180	ENSLCAT00010061814	13	6	0	33	1407	0.0135039	XP_018538018	uncharacterized protein LOC108887210 isoform X2 [Lates calcarifer]
LG05	8590002	8591370	+	Ljap2.00g110850	ENSLCAT00010025927	0	0	0	34	324	0	XP_018546284	peptidyl-prolyl cis-trans isomerase NIMA-interacting 1-like [Lates calcarifer]
LG05	8597156	8600000	+	Ljap2.00g110860	ENSLCAT00010025942	10	28	1	45	1293	0.0301624	XP_018546277	perforin-1-like [Lates calcarifer]
LG05	17740002	17740013	+	Ljap2.00g117820	ENSLCAT00010045836	0	2	0	50	1062	0.00188324	XP_018546033	uncharacterized protein LOC108892793, partial [Lates calcarifer]
LG05	17740262	17740468	+	Ljap2.00g117830	ENSLCAT00010045836	0	0	0	30	207	0	NA
LG05	17741136	17741910	-	Ljap2.00g117840		0	0	0	43	495	0	XP_016520903	uncharacterized protein LOC107834312 [Poecilia formosa]
LG05	17743253	17743947	+	Ljap2.00g117850		0	0	0	55	225	0	XP_018546033	uncharacterized protein LOC108892793, partial [Lates calcarifer]
LG05	17744050	17744777	+	Ljap2.00g117860		0	1	0	64	282	0.0035461	NA
LG05	17747125	17747376	-	Ljap2.00g117870		0	1	0	62	252	0.00396825	NA
LG05	17748259	17748594	+	Ljap2.00g117880	ENSLCAT00010045827	0	1	1	71	336	0.00595238	XP_018545897	uncharacterized protein LOC108892687 [Lates calcarifer]
LG05	17749248	17749574	+	Ljap2.00g117890	ENSLCAT00010016661	3	5	0	61	327	0.0244648	NA
LG05	17770002	17772968	-	Ljap2.00g117940	ENSLCAT00010016650	3	0	0	125	957	0.0031348	XP_035771513	calmodulin-binding transcription activator 2-like, partial [Neolamprologus brichardi]
LG05	17773825	17774303	-	Ljap2.00g117950	ENSLCAT00010032389	0	0	0	50	396	0	XP_018545914	C-type natriuretic peptide 2-like [Lates calcarifer]
LG05	17775681	17776755	+	Ljap2.00g117960		1	3	0	40	591	0.00676819	NA
LG05	17777704	17780000	-	Ljap2.00g117970	ENSLCAT00010033094	5	1	0	51	1314	0.00456621	XP_018545912	beta-enolase isoform X1 [Lates calcarifer]
LG05	32760002	32765486	-	Ljap2.00g129550	ENSLCAT00010026162	1	3	0	76	417	0.00959233	XP_018518584	von Willebrand factor A domain-containing protein 7-like [Lates calcarifer]
LG05	32767095	32770000	+	Ljap2.00g129560	ENSLCAT00010026153	2	0	0	56	261	0.00766284	XP_018556516	calcium-binding protein 2-like isoform X1 [Lates calcarifer]
LG06	4512133	4518266	-	Ljap2.00g136350	ENSLCAT00010002064	2	0	0	93	690	0.00289855	XP_018557146	tumor necrosis factor receptor superfamily member 14-like isoform X2 [Lates calcarifer]
LG06	4572256	4580000	+	Ljap2.00g136420	ENSLCAT00010016583	5	16	2	86	1233	0.0186537	XP_018555650	tumor necrosis factor receptor superfamily member 5-like isoform X1 [Lates calcarifer]
LG06	28264912	28266393	+	Ljap2.00g154290	ENSLCAT00010058319	3	4	1	45	486	0.0164609	XP_018543523	uncharacterized protein LOC108890929 isoform X6 [Lates calcarifer]
LG06	28268326	28270000	+	Ljap2.00g154300		2	0	0	48	450	0.00444444	XP_018538342	CMRF35-like molecule 1 isoform X3 [Lates calcarifer]
LG06	36520002	36527745	-	Ljap2.00g162000	ENSLCAT00010029848	3	16	0	34	2112	0.00899621	XP_018516995	uncharacterized protein LOC108873296 [Lates calcarifer]
LG07_1	1230002	1231380	-	Ljap2.00g164730	ENSLCAT00010040054	1	10	0	69	6831	0.00161031	XP_018530104	LOW QUALITY PROTEIN: AT-rich interactive domain-containing protein 1B-like [Lates calcarifer]
LG07_1	1233789	1235723	-	Ljap2.00g164740	ENSLCAT00010040087	1	8	0	139	804	0.011194	XP_018530094	interferon-induced protein 44-like [Lates calcarifer]
LG07_1	1237419	1240000	-	Ljap2.00g164750	ENSLCAT00010040075	6	27	0	120	666	0.0495495	XP_018530107	interferon-induced protein 44-like [Lates calcarifer]
LG07_1	3070002	3073167	-	Ljap2.00g166190	ENSLCAT00010047948	1	2	0	47	1515	0.0019802	XP_018538441	cytochrome P450 2K1-like isoform X2 [Lates calcarifer]
LG07_1	3075101	3077334	-	Ljap2.00g166200	ENSLCAT00010047929	6	4	0	52	1077	0.00928505	XP_018538444	cytochrome P450 2K1-like [Lates calcarifer]
LG07_1	3077375	3080000	-	Ljap2.00g166210	ENSLCAT00010047958	4	11	0	64	1932	0.00776398	XP_028460455	uncharacterized protein LOC114572873 [Perca flavescens]
LG07_1	3110002	3117593	+	Ljap2.00g166240		2	7	0	152	669	0.0134529	XP_018538433	uncharacterized protein LOC108887473 [Lates calcarifer]
LG07_1	3141048	3142678	-	Ljap2.00g166290		0	0	0	87	333	0	NA
LG07_1	3148366	3150000	+	Ljap2.00g166300	ENSLCAT00010047907	1	5	2	94	531	0.0150659	XP_018538437	uncharacterized protein LOC108887474 isoform X4 [Lates calcarifer]
LG07_1	3790002	3791760	-	Ljap2.00g166950		2	0	0	71	747	0.00267738	XP_025766010	uncharacterized protein LOC112847802 [Oreochromis niloticus]
LG07_1	3793223	3794477	+	Ljap2.00g166960	ENSLCAT00010047684	0	2	0	117	396	0.00505051	XP_018538397	zinc finger protein OZF-like isoform X1 [Lates calcarifer]
LG07_1	12539821	12540000	-	Ljap2.00g173280	ENSLCAT00010044623	0	2	0	69	903	0.00221484	XP_018558963	adhesion G protein-coupled receptor F5-like [Lates calcarifer]
LG07_1	27730632	27731427	+	Ljap2.00g184030		0	0	0	98	381	0	NA
LG07_1	27738216	27738845	+	Ljap2.00g184040		0	0	0	96	510	0	XP_029351627	uncharacterized protein LOC115037317 isoform X2 [Echeneis naucrates]
LG07_2	5630002	5634684	+	Ljap2.00g194090	ENSLCAT00010032325	1	1	0	66	2616	0.000764526	XP_018516511	collagen alpha-1(VIII) chain-like [Lates calcarifer]
LG07_2	6290002	6291744	+	Ljap2.00g194500	ENSLCAT00010007164	0	0	0	6	213	0	NA
LG07_2	6294162	6300000	+	Ljap2.00g194510		5	8	1	261	1242	0.0112721	XP_019121168	uncharacterized protein LOC109140034 [Larimichthys crocea]
LG07_2	12370002	12371570	+	Ljap2.00g199380	ENSLCAT00010033012	0	0	0	45	1299	0	XP_018527141	serine/threonine-protein kinase 24-like isoform X2 [Lates calcarifer]
LG07_2	12375594	12380000	-	Ljap2.00g199390	ENSLCAT00010033808	1	1	0	46	2295	0.00087146	XP_018527188	LOW QUALITY PROTEIN: solute carrier family 15 member 1-like [Lates calcarifer]
LG08	14363492	14368479	+	Ljap2.00g213920	ENSLCAT00010005089	6	4	0	123	2574	0.003885	XP_030252011	LOW QUALITY PROTEIN: uncharacterized protein LOC115568650 [Sparus aurata]
LG08	14440002	14447389	+	Ljap2.00g214030	ENSLCAT00010005012	10	10	0	308	2073	0.00964785	XP_029968714	protocadherin gamma-A5-like [Salarias fasciatus]
LG08	14490002	14495752	+	Ljap2.00g214050	ENSLCAT00010002235	6	6	0	95	2508	0.00478469	XP_018554940	protocadherin alpha-3-like [Lates calcarifer]
LG08	14499282	14499669	-	Ljap2.00g214060	ENSLCAT00010004965	0	0	0	125	291	0	NA
LG08	14508915	14509808	+	Ljap2.00g214070	ENSLCAT00010004965	1	0	0	34	894	0.00111857	XP_018548672	protocadherin alpha-3-like [Lates calcarifer]
LG08	14520002	14530000	+	Ljap2.00g214090	ENSLCAT00010002280	8	2	0	191	3324	0.00300842	XP_033989869	uncharacterized protein LOC117485421 [Trematomus bernacchii]
LG08	18980002	18981687	+	Ljap2.00g217910	ENSLCAT00010058240	0	0	0	56	534	0	XP_018515893	HRAS-like suppressor 2 [Lates calcarifer]
LG08	18981950	18988035	+	Ljap2.00g217920	ENSLCAT00010058240	1	8	1	93	627	0.015949	XP_018515892	HRAS-like suppressor 3 [Lates calcarifer]
LG08	23050002	23051977	-	Ljap2.00g220500	ENSLCAT00010049260	0	3	0	114	984	0.00304878	XP_018549265	uncharacterized protein LOC108895086 [Lates calcarifer]
LG08	23057322	23060000	-	Ljap2.00g220510	ENSLCAT00010048462	0	1	1	208	465	0.00430108	XP_031158657.2	uncharacterized protein LOC116052262 [Sander lucioperca]
LG08	23100040	23101586	-	Ljap2.00g220540	ENSLCAT00010048394	0	1	0	59	759	0.00131752	XP_018549260	uncharacterized protein LOC108895080 [Lates calcarifer]
LG08	23108758	23109192	-	Ljap2.00g220550	ENSLCAT00010048360	1	0	0	69	435	0.00229885	XP_018549264	angiogenin [Lates calcarifer]
LG08	23109688	23110000	-	Ljap2.00g220560	ENSLCAT00010048360	0	4	0	67	375	0.0106667	XP_035525528	ribonuclease-like 3 [Morone saxatilis]
LG08	23110002	23115014	-	Ljap2.00g220560	ENSLCAT00010048360	0	4	0	67	375	0.0106667	XP_035525528	ribonuclease-like 3 [Morone saxatilis]
LG09	1447601	1447831	+	Ljap2.00g228270		0	0	0	98	231	0	NA
LG09	1770274	1779322	+	Ljap2.00g228900	ENSLCAT00010039373	3	1	0	147	2574	0.001554	XP_018520066	malignant fibrous histiocytoma-amplified sequence 1 [Lates calcarifer]
LG09	12820118	12821434	-	Ljap2.00g237270		9	10	0	52	1317	0.0144267	XP_018547876	uncharacterized protein LOC108893684 [Lates calcarifer]
LG09	12822294	12823545	+	Ljap2.00g237280	ENSLCAT00010036814	2	3	1	68	273	0.021978	XP_018536322	protein AMBP-like [Lates calcarifer]
LG09	28304182	28310000	+	Ljap2.00g248080	ENSLCAT00010017356	1	0	0	46	3045	0.000328407	XP_018549839	LOW QUALITY PROTEIN: protein transport protein Sec31A [Lates calcarifer]
LG09	32460002	32467642	+	Ljap2.00g251690	ENSLCAT00010020231	3	10	0	346	888	0.0146396	XP_018545934	low affinity immunoglobulin gamma Fc region receptor II-like isoform X3 [Lates calcarifer]
LG09	32473123	32473743	-	Ljap2.00g251700		2	2	0	176	357	0.0112045	XP_018537742	hyaluronan and proteoglycan link protein 1-like [Lates calcarifer]
LG09	32480781	32481245	+	Ljap2.00g251710	ENSLCAT00010027977	0	0	0	119	297	0	NA
LG09	32481433	32489252	+	Ljap2.00g251720	ENSLCAT00010060953	1	4	0	265	330	0.0151515	XP_018545898	LOW QUALITY PROTEIN: Fc receptor-like protein 5 [Lates calcarifer]
LG09	32489793	32490621	-	Ljap2.00g251730		6	7	0	190	483	0.0269151	XP_018537703	uncharacterized protein LOC108887016 [Lates calcarifer]
LG09	32491154	32495309	+	Ljap2.00g251740	ENSLCAT00010060952	1	6	0	182	672	0.0104167	XP_018545311	Fc receptor-like protein 5 [Lates calcarifer]
LG09	32497687	32498545	+	Ljap2.00g251750	ENSLCAT00010020231	2	0	0	69	366	0.00546448	XP_018545311	Fc receptor-like protein 5 [Lates calcarifer]
LG10	13782127	13786224	+	Ljap2.00g265070	ENSLCAT00010023093	26	36	0	69	2142	0.0289449	XP_018521902	mucin-2-like isoform X1 [Lates calcarifer]
LG11	306284	307556	+	Ljap2.00g282560	ENSLCAT00010060411	14	15	0	39	1203	0.0241064	XP_018516892	uncharacterized protein LOC108873231 isoform X9 [Lates calcarifer]
LG11	10840002	10848582	-	Ljap2.00g292760	ENSLCAT00010050464	11	16	2	189	1461	0.0198494	XP_025762438	uncharacterized protein LOC112846730 [Oreochromis niloticus]
LG11	10849829	10850000	-	Ljap2.00g292770	ENSLCAT00010050311	1	0	0	103	285	0.00350877	NA
LG11	19418551	19420000	+	Ljap2.00g300380	ENSLCAT00010041123	0	0	0	103	240	0	NA
LG12	90263	90499	+	Ljap2.00g310550		0	0	0	119	237	0	NA
LG12	95747	96775	-	Ljap2.00g310560		6	9	0	120	1029	0.0145773	XP_023646715	iron-sulfur protein NUBPL isoform X3 [Paramormyrops kingsleyae]
LG12	98042	98470	+	Ljap2.00g310570		0	0	0	114	429	0	XP_018538853	uncharacterized protein LOC108887791 [Lates calcarifer]
LG12	98641	100000	-	Ljap2.00g310580	ENSLCAT00010052078	0	1	0	83	1167	0.000856898	XP_028432286	potassium voltage-gated channel subfamily KQT member 2-like isoform X2 [Perca flavescens]
LG12	1621655	1627732	-	Ljap2.00g312430		0	5	1	80	366	0.0163934	NA
LG12	2305245	2310000	-	Ljap2.00g313050	ENSLCAT00010019049	2	3	0	75	906	0.00551876	XP_018517764	butyrophilin subfamily 3 member A2-like isoform X1 [Lates calcarifer]
LG12	4321785	4341155	+	Ljap2.00g314880	ENSLCAT00010002399	11	12	0	65	3813	0.006032	XP_023180313	uncharacterized protein LOC102219377 [Xiphophorus maculatus]
LG12	4342793	4345297	+	Ljap2.00g314890		0	0	0	87	1044	0	XP_018558435	olfactory receptor 52A1-like [Lates calcarifer]
LG12	4346931	4348396	+	Ljap2.00g314900	ENSLCAT00010002461	9	17	0	94	474	0.0548523	XP_018558438	olfactory receptor 4K1-like [Lates calcarifer]
LG12	4352144	4359193	+	Ljap2.00g314910	ENSLCAT00010002441	10	10	0	233	747	0.0267738	XP_018558439	olfactory receptor 52K1-like [Lates calcarifer]
LG12	4365858	4370000	+	Ljap2.00g314920	ENSLCAT00010002496	1	3	0	174	1026	0.00389864	XP_018558442	olfactory receptor 4K14-like [Lates calcarifer]
LG12	6310002	6317910	+	Ljap2.00g315860	ENSLCAT00010000544	3	1	1	54	1182	0.00423012	XP_018543331	homeobox expressed in ES cells 1-like isoform X2 [Lates calcarifer]
LG12	6319418	6320000	+	Ljap2.00g315870	ENSLCAT00010050830	0	0	0	18	840	0	XP_018543325	endoplasmic reticulum-Golgi intermediate compartment protein 3-like [Lates calcarifer]
LG12	8151960	8154535	+	Ljap2.00g317500	ENSLCAT00010054570	1	1	0	94	996	0.00200803	XP_018518809	LOW QUALITY PROTEIN: complement C1q subcomponent subunit C-like [Lates calcarifer]
LG12	8156172	8157623	-	Ljap2.00g317510		0	0	0	49	549	0	XP_035518723	protein ATP6V1FNB [Morone saxatilis]
LG12	14485325	14490000	+	Ljap2.00g321410	ENSLCAT00010037047	5	17	0	53	1107	0.0198735	XP_033482612	deleted in malignant brain tumors 1 protein-like [Epinephelus lanceolatus]
LG12	14990002	14993265	+	Ljap2.00g321720	ENSLCAT00010045807	20	10	0	116	2811	0.0106724	XP_018518203	LOW QUALITY PROTEIN: ephrin type-B receptor 4-like [Lates calcarifer]
LG12	14996110	14998395	+	Ljap2.00g321730	ENSLCAT00010036828	0	0	0	31	2286	0	XP_018534920	LOW QUALITY PROTEIN: kelch domain-containing protein 7A-like [Lates calcarifer]
LG12	26820002	26829987	-	Ljap2.00g330670	ENSLCAT00010044919	8	10	0	206	1422	0.0126582	XP_018528988	collagen alpha-1(I) chain-like [Lates calcarifer]
LG12	28500002	28505990	+	Ljap2.00g332250	ENSLCAT00010024655	35	15	0	22	5682	0.00879972	XP_018541297	myosin heavy chain, fast skeletal muscle-like [Lates calcarifer]
LG12	28508227	28510000	+	Ljap2.00g332260	ENSLCAT00010023188	0	0	0	5	1485	0	XP_018541304	transmembrane prolyl 4-hydroxylase-like [Lates calcarifer]
LG13	590002	599867	-	Ljap2.00g338660	ENSLCAT00010005865	9	17	1	45	3297	0.00818926	XP_018518562	kinesin heavy chain-like isoform X4 [Lates calcarifer]
LG13	599917	600000	-	Ljap2.00g338670		0	0	0	48	1542	0	XP_013120923	uncharacterized protein LOC102079676 [Oreochromis niloticus]
LG13	24460002	24470000	+	Ljap2.00g356940	ENSLCAT00010030744	7	12	0	68	10368	0.00183256	XP_018519148	poly [ADP-ribose] polymerase 14-like [Lates calcarifer]
LG14	4060262	4063133	+	Ljap2.00g369610		0	0	0	72	231	0	NA
LG14	7720002	7720208	-	Ljap2.00g372440	ENSLCAT00010000450	0	2	0	56	696	0.00287356	XP_018550537	uncharacterized protein LOC108896001 [Lates calcarifer]
LG14	7727409	7728078	-	Ljap2.00g372450	ENSLCAT00010000367	6	4	0	93	381	0.0262467	XP_018522626	uncharacterized protein LOC108877154 [Lates calcarifer]
LG14	12790963	12795683	-	Ljap2.00g375290	ENSLCAT00010016007	2	1	0	161	1107	0.00271003	XP_018526988	LOW QUALITY PROTEIN: carboxypeptidase Z-like [Lates calcarifer]
LG14	12799161	12800000	-	Ljap2.00g375300		16	9	0	75	309	0.0809061	XP_018551991	cell wall protein DAN4-like isoform X2 [Lates calcarifer]
LG14	14740002	14746165	-	Ljap2.00g376930		1	0	0	44	1977	0.000505817	XP_018559431	leishmanolysin-like peptidase isoform X1 [Lates calcarifer]
LG14	14748452	14750000	-	Ljap2.00g376940	ENSLCAT00010024418	2	0	0	9	2433	0.00082203	XP_018536703	low-density lipoprotein receptor-related protein 10-like [Lates calcarifer]
LG14	15753015	15753648	+	Ljap2.00g377970		2	12	1	22	438	0.0342466	XP_018532542	uncharacterized protein LOC108883612 isoform X5 [Lates calcarifer]
LG14	15758810	15760000	-	Ljap2.00g377980	ENSLCAT00010014303	1	0	0	11	402	0.00248756	XP_018559756	LOW QUALITY PROTEIN: transmembrane 4 L6 family member 5-like [Lates calcarifer]
LG14	17310002	17312881	+	Ljap2.00g379750	ENSLCAT00010004138	3	1	0	170	1716	0.002331	XP_018518085	LOW QUALITY PROTEIN: zinc finger protein 536-like [Lates calcarifer]
LG14	17330002	17334406	+	Ljap2.00g379760	ENSLCAT00010036890	21	50	2	250	1986	0.0367573	XP_018527770	obscurin-like [Lates calcarifer]
LG14	17380697	17383457	-	Ljap2.00g379790	ENSLCAT00010036890	9	15	0	124	834	0.028777	XP_018543353	Fc receptor-like protein 5 [Lates calcarifer]
LG14	17870002	17872259	+	Ljap2.00g380210	ENSLCAT00010004109	0	0	0	9	1611	0	XP_018518080	E3 ubiquitin-protein ligase TRIM39-like [Lates calcarifer]
LG14	17874818	17876492	+	Ljap2.00g380220	ENSLCAT00010055638	0	1	0	76	837	0.00119474	XP_018543716	tripartite motif-containing protein 47-like [Lates calcarifer]
LG14	17878613	17880000	+	Ljap2.00g380230	ENSLCAT00010055644	18	37	0	29	3429	0.0160397	XP_018518082	E3 ubiquitin-protein ligase TRIM39-like isoform X1 [Lates calcarifer]
LG14	18061006	18063156	-	Ljap2.00g380390		25	92	0	23	2151	0.0543933	XP_033465021	sterile alpha motif domain-containing protein 9-like [Epinephelus lanceolatus]
LG14	18066453	18070000	-	Ljap2.00g380400	ENSLCAT00010010944	1	4	0	131	3711	0.00134735	XP_018543230	C-type mannose receptor 2-like, partial [Lates calcarifer]
LG14	19460002	19462793	+	Ljap2.00g381290	ENSLCAT00010053163	1	0	0	131	609	0.00164204	XP_031160299	ankyrin repeat domain-containing protein 46 [Sander lucioperca]
LG14	19462834	19463439	+	Ljap2.00g381300	ENSLCAT00010053163	3	2	0	155	240	0.0208333	XP_006810025	ankyrin repeat domain-containing protein 46-like, partial [Neolamprologus brichardi]
LG14	19465900	19466323	-	Ljap2.00g381310		3	3	0	208	240	0.025	XP_018559323	uncharacterized protein LOC108902084 [Lates calcarifer]
LG14	19469083	19470000	-	Ljap2.00g381320		2	4	0	377	318	0.0188679	NA
LG14	19484408	19484851	-	Ljap2.00g381330		2	6	1	140	444	0.0202703	NA
LG14	19485053	19485827	+	Ljap2.00g381340		1	0	0	191	420	0.00238095	XP_019121168	uncharacterized protein LOC109140034 [Larimichthys crocea]
LG14	19486553	19487602	-	Ljap2.00g381350		3	7	0	171	936	0.0106838	XP_005463188	hepatocyte cell adhesion molecule [Oreochromis niloticus]
LG14	19489441	19496569	+	Ljap2.00g381360	ENSLCAT00010053155	1	2	0	131	1542	0.00194553	XP_018559320	uncharacterized protein LOC108902083 isoform X1 [Lates calcarifer]
LG14	19498345	19500000	-	Ljap2.00g381370	ENSLCAT00010009167	0	0	0	8	687	0	XP_026225387	myelin-oligodendrocyte glycoprotein-like [Anabas testudineus]
LG14	20770002	20771639	-	Ljap2.00g382360		0	1	0	34	1803	0.000554631	XP_034531931	uncharacterized protein LOC117807009 [Notolabrus celidotus]
LG14	20774236	20780000	+	Ljap2.00g382370		0	0	0	63	720	0	XP_018543799	LOW QUALITY PROTEIN: GRB2-associated-binding protein 1-like, partial [Lates calcarifer]
LG14	20890002	20904933	-	Ljap2.00g382500	ENSLCAT00010048720	40	50	1	18	6417	0.0141811	XP_018543792	protein NLRC3-like isoform X1 [Lates calcarifer]
LG14	20909027	20910000	-	Ljap2.00g382510	ENSLCAT00010049752	1	0	0	17	1143	0.000874891	XP_018543798	transmembrane protein 184C-like [Lates calcarifer]
LG14	21371009	21373848	-	Ljap2.00g383020	ENSLCAT00010060848	8	10	0	247	810	0.0222222	XP_018537398	butyrophilin subfamily 2 member A2-like isoform X1 [Lates calcarifer]
LG14	21387653	21392148	-	Ljap2.00g383030	ENSLCAT00010045020	3	6	0	69	651	0.0138249	XP_018558783	uncharacterized protein LOC108901683 isoform X3 [Lates calcarifer]
LG14	21393182	21402135	+	Ljap2.00g383040		1	3	0	102	1137	0.00351803	XP_018541224	Fc receptor-like protein 4 [Lates calcarifer]
LG14	21403466	21418416	+	Ljap2.00g383050		8	14	1	333	1842	0.0124864	NA
LG14	21425080	21427751	-	Ljap2.00g383060		3	4	0	147	747	0.00937082	XP_018558906	low affinity immunoglobulin gamma Fc region receptor II-like isoform X3 [Lates calcarifer]
LG14	21429061	21430000	-	Ljap2.00g383070	ENSLCAT00010001110	1	0	0	75	1359	0.000735835	XP_018558839	butyrophilin subfamily 3 member A2-like [Lates calcarifer]
LG14	21596069	21597386	-	Ljap2.00g383370	ENSLCAT00010038681	0	0	0	85	393	0	NA
LG14	21880043	21882497	-	Ljap2.00g383720	ENSLCAT00010001807	13	23	0	11	2022	0.0178042	XP_018537426	toll-like receptor 13 [Lates calcarifer]
LG14	21886012	21888094	-	Ljap2.00g383730	ENSLCAT00010001807	0	0	0	43	378	0	XP_018537426	toll-like receptor 13 [Lates calcarifer]
LG14	22700365	22701667	+	Ljap2.00g384600	ENSLCAT00010000296	1	0	0	64	675	0.00148148	XP_018542611	complement C1q-like protein 2 [Lates calcarifer]
LG14	22702992	22704189	-	Ljap2.00g384610	ENSLCAT00010000296	1	0	0	48	663	0.0015083	XP_018522688	complement C1q-like protein 2 [Lates calcarifer]
LG14	22706703	22708046	+	Ljap2.00g384620	ENSLCAT00010058049	0	2	0	53	741	0.00269906	XP_018542522	C1q-related factor-like [Lates calcarifer]
LG15	2952166	2954872	+	Ljap2.00g389080	ENSLCAT00010019791	8	53	1	89	885	0.0700565	XP_018534190	C-type lectin domain family 12 member B-like isoform X3 [Lates calcarifer]
LG15	2956100	2960000	+	Ljap2.00g389090	ENSLCAT00010019759	0	0	0	93	2580	0	XP_018534186	calpain-7-like [Lates calcarifer]
LG15	9633259	9640000	-	Ljap2.00g394050		1	0	0	355	453	0.00220751	NA
LG15	10933156	10940000	+	Ljap2.00g395040	ENSLCAT00010000184	1	9	0	42	1935	0.00516796	XP_018527839	carcinoembryonic antigen-related cell adhesion molecule 5-like [Lates calcarifer]
LG15	12471268	12472728	-	Ljap2.00g396910		1	3	0	134	333	0.012012	XP_029944262	mucin-2-like [Salarias fasciatus]
LG15	12472799	12478574	+	Ljap2.00g396920	ENSLCAT00010054503	5	13	0	159	1617	0.0111317	XP_018526652	uncharacterized protein LOC108879742 isoform X2 [Lates calcarifer]
LG15	17390002	17391523	+	Ljap2.00g401780	ENSLCAT00010017781	6	7	1	179	618	0.0226537	XP_018543105	protein lin-37 homolog isoform X2 [Lates calcarifer]
LG15	17393951	17395121	-	Ljap2.00g401790		0	0	0	141	543	0	NA
LG15	17396770	17397786	-	Ljap2.00g401800	ENSLCAT00010017757	15	31	0	64	1017	0.0452311	XP_018535899	C3a anaphylatoxin chemotactic receptor-like [Lates calcarifer]
LG15	25630002	25640000	+	Ljap2.00g406960	ENSLCAT00010012190	0	5	0	89	2319	0.0021561	XP_018536284	oxysterol-binding protein-related protein 10-like [Lates calcarifer]
LG15	32770002	32770334	+	Ljap2.00g412810	ENSLCAT00010027498	4	1	0	31	5259	0.000950751	XP_018544532	pleckstrin homology domain-containing family G member 4B isoform X1 [Lates calcarifer]
LG15	32772753	32777395	-	Ljap2.00g412820		1	0	0	63	651	0.0015361	XP_035485862	uncharacterized protein si:ch211-269k10.4 [Scophthalmus maximus]
LG15	32777454	32780000	+	Ljap2.00g412830	ENSLCAT00010027447	6	13	0	42	564	0.0336879	XP_033182273	uncharacterized protein LOC117152962 [Anabas testudineus]
LG15	36013799	36016194	+	Ljap2.00g414070		3	6	0	35	903	0.00996678	XP_028988197	uncharacterized protein LOC114844776 [Betta splendens]
LG17	17844299	17845696	-	Ljap2.00g448910		0	0	0	133	249	0	NA
LG17	17846158	17849546	+	Ljap2.00g448920	ENSLCAT00010006135	4	18	3	96	936	0.0267094	XP_013874262	RNA-directed DNA polymerase from mobile element jockey-like [Austrofundulus limnaeus]
LG17	26329245	26330000	-	Ljap2.00g455120		0	0	0	74	651	0	XP_018551020	receptor-type tyrosine-protein phosphatase C-like isoform X2 [Lates calcarifer]
LG17	33070002	33072669	-	Ljap2.00g459320	ENSLCAT00010027992	0	2	0	69	981	0.00203874	XP_018546043	protein NLRC3-like [Lates calcarifer]
LG17	33072718	33073818	+	Ljap2.00g459330	ENSLCAT00010028766	0	2	0	41	315	0.00634921	NA
LG17	33074290	33080000	-	Ljap2.00g459340	ENSLCAT00010018157	2	3	0	54	2286	0.00218723	XP_018531775	LOW QUALITY PROTEIN: FRAS1-related extracellular matrix protein 1-like [Lates calcarifer]
LG17	36570002	36570618	-	Ljap2.00g462720	ENSLCAT00010019914	3	0	0	64	2037	0.00147275	XP_018532048	TRMT1-like protein [Lates calcarifer]
LG17	36571478	36572959	+	Ljap2.00g462730	ENSLCAT00010019898	6	6	0	52	1326	0.00904977	XP_018532060	interferon-induced protein with tetratricopeptide repeats 1-like [Lates calcarifer]
LG17	36574213	36574838	-	Ljap2.00g462740	ENSLCAT00010019890	0	0	0	62	225	0	XP_019933764	pre-mRNA-splicing factor 38A-like isoform X2 [Paralichthys olivaceus]
LG17	36575118	36578470	+	Ljap2.00g462750	ENSLCAT00010013309	0	0	0	62	585	0	XP_018550726	interferon-induced protein 44-like isoform X4 [Lates calcarifer]
LG17	38640002	38650000	+	Ljap2.00g464480	ENSLCAT00010018215	2	11	0	119	1572	0.00826972	XP_018550589	protein NLRC3-like, partial [Lates calcarifer]
LG17	39080160	39080396	+	Ljap2.00g464920		0	0	0	0	237	0	NA
LG17	39084403	39085527	-	Ljap2.00g464930		0	0	0	63	327	0	NA
LG17	39088183	39089767	-	Ljap2.00g464940	ENSLCAT00010019890	5	1	0	96	519	0.0115607	XP_010783405	pre-mRNA-splicing factor 38A-like [Notothenia coriiceps]
LG18	23151047	23151582	+	Ljap2.00g481050		0	0	0	13	399	0	NA
LG18	23152149	23157727	-	Ljap2.00g481060	ENSLCAT00010023283	2	1	0	101	744	0.00403226	XP_018537410	myelin-oligodendrocyte glycoprotein-like [Lates calcarifer]
LG18	23158463	23171072	+	Ljap2.00g481070	ENSLCAT00010028154	0	0	0	138	867	0	XP_018537406	low affinity immunoglobulin gamma Fc region receptor II-like isoform X2 [Lates calcarifer]
LG18	23174362	23177107	-	Ljap2.00g481080		6	9	0	105	714	0.0210084	XP_018541227	low affinity immunoglobulin gamma Fc region receptor II-a-like isoform X2 [Lates calcarifer]
LG18	23178593	23180000	+	Ljap2.00g481090	ENSLCAT00010055561	3	16	0	112	462	0.0411255	XP_018541228	uncharacterized protein LOC108889320 [Lates calcarifer]
LG19	10631716	10632329	-	Ljap2.00g490530	ENSLCAT00010002514	0	0	0	105	339	0	XP_016523160	H-2 class II histocompatibility antigen, E-S beta chain-like [Poecilia formosa]
LG19	10632514	10633673	-	Ljap2.00g490540	ENSLCAT00010060760	3	5	0	104	297	0.026936	XP_018530080	H-2 class II histocompatibility antigen, E-S beta chain-like [Lates calcarifer]
LG19	10638102	10650030	-	Ljap2.00g490550	ENSLCAT00010060752	14	15	1	211	2148	0.0139665	XP_018530076	LOW QUALITY PROTEIN: CST complex subunit CTC1-like, partial [Lates calcarifer]
LG19	10650959	10651986	-	Ljap2.00g490560		6	5	0	106	507	0.0216963	XP_018530294	CST complex subunit CTC1-like [Lates calcarifer]
LG19	10652289	10653466	-	Ljap2.00g490570		3	7	0	105	645	0.0155039	XP_018530294	CST complex subunit CTC1-like [Lates calcarifer]
LG19	10653729	10658658	+	Ljap2.00g490580	ENSLCAT00010060734	4	16	0	109	2235	0.00894855	XP_018530292	dentin sialophosphoprotein-like [Lates calcarifer]
LG19	14251426	14256409	-	Ljap2.00g493170	ENSLCAT00010031448	1	0	0	82	786	0.00127226	XP_018527103	tetraspanin-3-like isoform X1 [Lates calcarifer]
LG19	17360372	17364037	+	Ljap2.00g495540	ENSLCAT00010042004	5	11	0	74	1077	0.0148561	XP_017157892	uncharacterized protein LOC103458274 [Poecilia reticulata]
LG19	17365711	17371836	+	Ljap2.00g495550	ENSLCAT00010055736	1	1	0	60	698	0.00286533	XP_035024363
LG20	70630	74275	-	Ljap2.00g509820	ENSLCAT00010033169	1	2	0	84	564	0.00531915	XP_018530239	protein NLRC3-like isoform X3 [Lates calcarifer]
LG20	78919	80000	+	Ljap2.00g509830	ENSLCAT00010039867	9	16	0	102	2172	0.0115101	XP_026004851	NACHT, LRR and PYD domains-containing protein 12-like [Astatotilapia calliptera]
LG20	230119	232679	+	Ljap2.00g509970		0	0	0	25	1098	0	NA
LG20	234186	234747	+	Ljap2.00g509980		0	0	0	49	465	0	XP_019129042	uncharacterized protein LOC109141784 [Larimichthys crocea]
LG20	236485	240000	-	Ljap2.00g509990	ENSLCAT00010038704	4	38	1	144	1557	0.0276172	XP_018534963	lamin-L(II)-like [Lates calcarifer]
LG20	9471714	9473135	+	Ljap2.00g516110		21	38	1	46	1227	0.0488998	XP_018546541	trichohyalin-like [Lates calcarifer]
LG20	18960002	18960379	-	Ljap2.00g522590		0	1	1	78	1752	0.00114155	XP_021331267	uncharacterized protein LOC110439519 [Danio rerio]
LG20	18961165	18961620	-	Ljap2.00g522600		0	0	0	140	456	0	XP_034089806	LOW QUALITY PROTEIN: zinc finger MYM-type protein 1-like [Gymnodraco acuticeps]
LG20	22590002	22590271	-	Ljap2.00g524740	ENSLCAT00010053312	1	0	0	53	1560	0.000641026	XP_018546975	protein ABHD15-like [Lates calcarifer]
LG20	22594832	22600000	+	Ljap2.00g524750	ENSLCAT00010053360	11	28	0	80	2781	0.0140237	XP_018547037	von Willebrand factor A domain-containing protein 7-like [Lates calcarifer]
LG21	7577742	7580000	+	Ljap2.00g541330		0	0	0	132	378	0	NA
LG21	11970002	11974382	+	Ljap2.00g544000	ENSLCAT00010047350	14	15	1	13	2832	0.0105932	XP_018537093	LOW QUALITY PROTEIN: nuclear mitotic apparatus protein 1 [Lates calcarifer]
LG21	11974458	11980000	+	Ljap2.00g544010	ENSLCAT00010047353	3	1	0	43	4989	0.000801764	XP_034557461	nuclear mitotic apparatus protein 1-like [Notolabrus celidotus]
LG21	15870002	15872230	+	Ljap2.00g546360	ENSLCAT00010019131	0	0	0	172	645	0	XP_018556238	protocadherin gamma-A7-like [Lates calcarifer]
LG21	15874112	15874498	+	Ljap2.00g546370		0	0	0	124	387	0	NA
LG21	22620002	22621023	-	Ljap2.00g551430	ENSLCAT00010049868	7	4	0	22	591	0.0186125	XP_018539512	LOW QUALITY PROTEIN: alpha-1-inhibitor 3-like [Lates calcarifer]
LG21	22621124	22623348	-	Ljap2.00g551440	ENSLCAT00010049872	5	1	0	50	426	0.0140845	XP_018539512	LOW QUALITY PROTEIN: alpha-1-inhibitor 3-like [Lates calcarifer]
LG21	22623952	22630000	-	Ljap2.00g551450	ENSLCAT00010049868	7	6	1	117	1749	0.00800457	XP_018539520	alpha-2-macroglobulin-like isoform X1 [Lates calcarifer]
LG21	28470002	28480000	-	Ljap2.00g555960	ENSLCAT00010049869	14	8	2	290	2265	0.010596	XP_034460678	uncharacterized protein LOC117773092 [Hippoglossus hippoglossus]
LG23	7960683	7963178	-	Ljap2.00g568480	ENSLCAT00010060725	3	6	0	88	861	0.010453	XP_018533861	LOW QUALITY PROTEIN: integrin alpha-M-like [Lates calcarifer]
LG23	7963202	7969818	-	Ljap2.00g568490	ENSLCAT00010060725	2	2	1	109	594	0.00841751	XP_018533861	LOW QUALITY PROTEIN: integrin alpha-M-like [Lates calcarifer]
LG23	10300475	10302286	-	Ljap2.00g570970	ENSLCAT00010015554	0	3	0	48	714	0.00420168	XP_018530081	sodium/potassium-transporting ATPase subunit beta-2-like [Lates calcarifer]
LG23	10304816	10307305	-	Ljap2.00g570980	ENSLCAT00010015554	1	2	0	56	975	0.00307692	XP_008323933	sodium/potassium-transporting ATPase subunit beta-2-like [Cynoglossus semilaevis]
LG23	10307465	10308676	+	Ljap2.00g570990		1	2	2	38	339	0.0147493	NA
LG24	19030002	19032243	-	Ljap2.00g592450	ENSLCAT00010001000	24	38	1	10	2886	0.0218295	XP_018534808	toll-like receptor 13 [Lates calcarifer]
LG24	19036376	19036705	-	Ljap2.00g592460	ENSLCAT00010000914	0	1	0	6	240	0.00416667	NA
LG24	19036846	19037665	-	Ljap2.00g592470		0	0	0	5	630	0	NA
LG24	19038444	19040000	+	Ljap2.00g592480	ENSLCAT00010000886	0	0	0	64	1488	0	XP_018534806	connector enhancer of kinase suppressor of ras 2 isoform X3 [Lates calcarifer]
LG24	20960002	20970000	+	Ljap2.00g593480	ENSLCAT00010021158	7	24	0	97	3444	0.00900116	XP_023805803	hemicentin-1-like [Oryzias latipes]
LG24	25151610	25152545	-	Ljap2.00g597630	ENSLCAT00010013996	2	10	1	103	504	0.0257937	XP_018534677	uncharacterized protein LOC108884993 isoform X2 [Lates calcarifer]
LG24	25153065	25153736	+	Ljap2.00g597640	ENSLCAT00010055642	8	41	0	65	672	0.0729167	XP_018534678	GTPase IMAP family member 7-like [Lates calcarifer]
LG24	25157988	25158656	+	Ljap2.00g597650		0	0	0	82	669	0	XP_018534679	Lates calcarifer GTPase IMAP family member 9-like (LOC108884995), mRNA

## Sheet: Table_S5
Table S5. A detailed result of the GO enrichment analysis in the genes within the nucleotide diversity peak regions.
Source	Term_name	Term id	Highlighted	p-value (adjusted)	Negative log10 of adjusted p-value	Term size	Query size	Intersection size	Effective domain size	Intersections
GO:MF	structural constituent of chromatin	GO:0030527	TRUE	0.00564573	2.24828	78	120	6	17487	ENSLCAT00010019245,ENSLCAT00010043980,ENSLCAT00010019192,ENSLCAT00010019237,ENSLCAT00010026829,ENSLCAT00010019177
GO:BP	homophilic cell adhesion via plasma membrane adhesion molecules	GO:0007156	TRUE	0.000246326	3.60849	193	93	10	15026	ENSLCAT00010036344,ENSLCAT00010004936,ENSLCAT00010005012,ENSLCAT00010005093,ENSLCAT00010002235,ENSLCAT00010002280,ENSLCAT00010036315,ENSLCAT00010010811,ENSLCAT00010004911,ENSLCAT00010019131
GO:BP	cell-cell adhesion via plasma-membrane adhesion molecules	GO:0098742	FALSE	0.000342406	3.46546	200	93	10	15026	ENSLCAT00010036344,ENSLCAT00010004936,ENSLCAT00010005012,ENSLCAT00010005093,ENSLCAT00010002235,ENSLCAT00010002280,ENSLCAT00010036315,ENSLCAT00010010811,ENSLCAT00010004911,ENSLCAT00010019131
GO:BP	immune response	GO:0006955	TRUE	0.000900938	3.04531	278	93	11	15026	ENSLCAT00010060760,ENSLCAT00010001000,ENSLCAT00010016583,ENSLCAT00010001807,ENSLCAT00010060752,ENSLCAT00010019529,ENSLCAT00010038124,ENSLCAT00010019999,ENSLCAT00010054570,ENSLCAT00010004529,ENSLCAT00010003616
GO:BP	cell-cell adhesion	GO:0098609	FALSE	0.0058406	2.23354	274	93	10	15026	ENSLCAT00010036344,ENSLCAT00010004936,ENSLCAT00010005012,ENSLCAT00010005093,ENSLCAT00010002235,ENSLCAT00010002280,ENSLCAT00010036315,ENSLCAT00010010811,ENSLCAT00010004911,ENSLCAT00010019131
GO:BP	activation of immune response	GO:0002253	FALSE	0.00680377	2.16725	78	93	6	15026	ENSLCAT00010001000,ENSLCAT00010001807,ENSLCAT00010038124,ENSLCAT00010054570,ENSLCAT00010004529,ENSLCAT00010003616
GO:BP	positive regulation of immune response	GO:0050778	FALSE	0.00846983	2.07213	81	93	6	15026	ENSLCAT00010001000,ENSLCAT00010001807,ENSLCAT00010038124,ENSLCAT00010054570,ENSLCAT00010004529,ENSLCAT00010003616
GO:BP	immune system process	GO:0002376	FALSE	0.0138267	1.85928	442	93	12	15026	ENSLCAT00010060760,ENSLCAT00010001000,ENSLCAT00010016583,ENSLCAT00010001807,ENSLCAT00010060752,ENSLCAT00010019529,ENSLCAT00010038124,ENSLCAT00010019999,ENSLCAT00010045897,ENSLCAT00010054570,ENSLCAT00010004529,ENSLCAT00010003616
GO:BP	positive regulation of immune system process	GO:0002684	FALSE	0.0199233	1.70064	94	93	6	15026	ENSLCAT00010001000,ENSLCAT00010001807,ENSLCAT00010038124,ENSLCAT00010054570,ENSLCAT00010004529,ENSLCAT00010003616
GO:BP	regulation of immune response	GO:0050776	FALSE	0.0283145	1.54799	100	93	6	15026	ENSLCAT00010001000,ENSLCAT00010001807,ENSLCAT00010038124,ENSLCAT00010054570,ENSLCAT00010004529,ENSLCAT00010003616
GO:CC	membrane	GO:0016020	TRUE	0.00657848	2.18187	7766	129	89	14995	ENSLCAT00010041310,ENSLCAT00010017757,ENSLCAT00010002680,ENSLCAT00010055561,ENSLCAT00010015437,ENSLCAT00010036890,ENSLCAT00010027447,ENSLCAT00010009704,ENSLCAT00010060760,ENSLCAT00010002441,ENSLCAT00010000367,ENSLCAT00010038712,ENSLCAT00010060952,ENSLCAT00010054462,ENSLCAT00010001000,ENSLCAT00010001216,ENSLCAT00010037047,ENSLCAT00010030168,ENSLCAT00010016583,ENSLCAT00010001807,ENSLCAT00010012070,…
GO:CC	nucleosome	GO:0000786	TRUE	0.0103396	1.9855	83	129	6	14995	ENSLCAT00010019245,ENSLCAT00010043980,ENSLCAT00010019192,ENSLCAT00010019237,ENSLCAT00010026829,ENSLCAT00010019177
GO:CC	protein-DNA complex	GO:0032993	FALSE	0.0245425	1.61008	97	129	6	14995	ENSLCAT00010019245,ENSLCAT00010043980,ENSLCAT00010019192,ENSLCAT00010019237,ENSLCAT00010026829,ENSLCAT00010019177
KEGG	Herpes simplex virus 1 infection	KEGG:05168	FALSE	0.00890779	2.05023	127	21	5	4284	ENSLCAT00010060760,ENSLCAT00010016583,ENSLCAT00010060752,ENSLCAT00010020151,ENSLCAT00010045999
KEGG	Phagosome	KEGG:04145	FALSE	0.0296132	1.52851	94	21	4	4284	ENSLCAT00010060760,ENSLCAT00010060752,ENSLCAT00010020151,ENSLCAT00010045999
KEGG	Cell adhesion molecules	KEGG:04514	FALSE	0.0497617	1.3031	108	21	4	4284	ENSLCAT00010060760,ENSLCAT00010060752,ENSLCAT00010020151,ENSLCAT00010045999

## Sheet: Table_S6
Table S6. Results of the DAVID annotation clustering analysis.
Annotation Cluster 1 (Ig-like domain)	Enrichment Score: 10.682543365688028
Category	Term	Count	%	P-Value	FDR	Genes	List Total	Pop Hits	Pop Total	Fold Enrichment	Bonferroni	Benjamini
INTERPRO	IPR013783:Ig-like_fold	48	26.8156	6.46246e-16	2.06799e-13	ENSLCAT00010002514, ENSLCAT00010058319, ENSLCAT00010048394, ENSLCAT00010038704, ENSLCAT00010060752, ENSLCAT00010060952, ENSLCAT00010028154, ENSLCAT00010053155, ENSLCAT00010000184, ENSLCAT00010042004, ENSLCAT00010036890, ENSLCAT00010001110, ENSLCAT00010060953, ENSLCAT00010045836, ENSLCAT00010002206, ENSLCAT00010020231, ENSLCAT00010049872, ENSLCAT00010020151, ENSLCAT00010016650, ENSLCAT00010019049,…	175	2458	34670	3.86879	2.24487e-13	2.17785e-13
INTERPRO	IPR036179:Ig-like_dom_sf	41	22.905	8.3805e-15	1.34088e-12	ENSLCAT00010052317, ENSLCAT00010002514, ENSLCAT00010052356, ENSLCAT00010058319, ENSLCAT00010048394, ENSLCAT00010032269, ENSLCAT00010038704, ENSLCAT00010049260, ENSLCAT00010060752, ENSLCAT00010060952, ENSLCAT00010028154, ENSLCAT00010053155, ENSLCAT00010000184, ENSLCAT00010042004, ENSLCAT00010036890, ENSLCAT00010060953, ENSLCAT00010045836, ENSLCAT00010000367, ENSLCAT00010029848, ENSLCAT00010002206,…	175	1910	34670	4.25272	2.80609e-12	1.41211e-12
INTERPRO	IPR007110:Ig-like_dom	37	20.6704	7.77256e-13	8.29073e-11	ENSLCAT00010052317, ENSLCAT00010002514, ENSLCAT00010052356, ENSLCAT00010016661, ENSLCAT00010048394, ENSLCAT00010032269, ENSLCAT00010038704, ENSLCAT00010049260, ENSLCAT00010060752, ENSLCAT00010060952, ENSLCAT00010028154, ENSLCAT00010000184, ENSLCAT00010042004, ENSLCAT00010036890, ENSLCAT00010060953, ENSLCAT00010045836, ENSLCAT00010000367, ENSLCAT00010020231, ENSLCAT00010050464, ENSLCAT00010020151,…	175	1790	34670	4.0951	2.61939e-10	8.73118e-11
UP_SEQ_FEATURE	DOMAIN:Ig-like	37	20.6704	2.92516e-12	2.98366e-10	ENSLCAT00010052317, ENSLCAT00010002514, ENSLCAT00010052356, ENSLCAT00010016661, ENSLCAT00010048394, ENSLCAT00010032269, ENSLCAT00010038704, ENSLCAT00010049260, ENSLCAT00010060752, ENSLCAT00010060952, ENSLCAT00010028154, ENSLCAT00010000184, ENSLCAT00010042004, ENSLCAT00010036890, ENSLCAT00010060953, ENSLCAT00010045836, ENSLCAT00010000367, ENSLCAT00010020231, ENSLCAT00010050464, ENSLCAT00010020151,…	172	1790	32485	3.90394	3.01286e-10	3.01291e-10
INTERPRO	IPR003599:Ig_sub	27	15.0838	1.48683e-08	1.18946e-06	ENSLCAT00010048394, ENSLCAT00010032269, ENSLCAT00010038704, ENSLCAT00010049260, ENSLCAT00010060952, ENSLCAT00010028154, ENSLCAT00010000184, ENSLCAT00010036890, ENSLCAT00010060953, ENSLCAT00010000367, ENSLCAT00010029848, ENSLCAT00010002206, ENSLCAT00010020231, ENSLCAT00010050464, ENSLCAT00010023283, ENSLCAT00010019049, ENSLCAT00010048462, ENSLCAT00010055736, ENSLCAT00010055561, ENSLCAT00010047907,…	175	1434	34670	3.73019	5.0106e-06	1.25265e-06
INTERPRO	IPR013106:Ig_V-set	22	12.2905	1.86774e-08	1.19535e-06	ENSLCAT00010002206, ENSLCAT00010029848, ENSLCAT00010050464, ENSLCAT00010023283, ENSLCAT00010048394, ENSLCAT00010019049, ENSLCAT00010048462, ENSLCAT00010054503, ENSLCAT00010055736, ENSLCAT00010038704, ENSLCAT00010049260, ENSLCAT00010055561, ENSLCAT00010047907, ENSLCAT00010042004, ENSLCAT00010000184, ENSLCAT00010060848, ENSLCAT00010041123, ENSLCAT00010000450, ENSLCAT00010038681, ENSLCAT00010021158,…	175	962	34670	4.53068	6.29426e-06	1.25886e-06
SMART	SM00409:IG	27	15.0838	4.87797e-07	4.14627e-05	ENSLCAT00010048394, ENSLCAT00010032269, ENSLCAT00010038704, ENSLCAT00010049260, ENSLCAT00010060952, ENSLCAT00010028154, ENSLCAT00010000184, ENSLCAT00010036890, ENSLCAT00010060953, ENSLCAT00010000367, ENSLCAT00010029848, ENSLCAT00010002206, ENSLCAT00010020231, ENSLCAT00010050464, ENSLCAT00010023283, ENSLCAT00010019049, ENSLCAT00010048462, ENSLCAT00010055736, ENSLCAT00010055561, ENSLCAT00010047907,…	121	1434	19493	3.03325	4.19496e-05	4.19505e-05
Annotation Cluster 2 (Symporter)	Enrichment Score: 3.708579560735869
GOTERM_BP_DIRECT	GO:0006857~oligopeptide transport	5	2.7933	9.15734e-08	1.04394e-05	ENSLCAT00010033774, ENSLCAT00010033808, ENSLCAT00010033812, ENSLCAT00010033715, ENSLCAT00010033638	84	13	24083	110.27	1.08056e-05	1.07141e-05
INTERPRO	IPR018456:PTR2_symporter_CS	5	2.7933	4.2299e-07	2.25595e-05	ENSLCAT00010033774, ENSLCAT00010033808, ENSLCAT00010033812, ENSLCAT00010033715, ENSLCAT00010033638	175	13	34670	76.1978	0.000142537	2.37579e-05
INTERPRO	IPR000109:POT_fam	5	2.7933	5.89866e-07	2.69653e-05	ENSLCAT00010033774, ENSLCAT00010033808, ENSLCAT00010033812, ENSLCAT00010033715, ENSLCAT00010033638	175	14	34670	70.7551	0.000198765	2.83978e-05
GOTERM_MF_DIRECT	GO:0015293~symporter activity	5	2.7933	0.00165908	0.0893228	ENSLCAT00010033774, ENSLCAT00010033808, ENSLCAT00010033812, ENSLCAT00010033715, ENSLCAT00010033638	99	144	28036	9.83305	0.131631	0.0937338
UP_KW_BIOLOGICAL_PROCESS	KW-0769~Symport	5	2.7933	0.00604463	0.0342529	ENSLCAT00010033774, ENSLCAT00010033808, ENSLCAT00010033812, ENSLCAT00010033715, ENSLCAT00010033638	35	167	7669	6.56031	0.0979367	0.0342529
INTERPRO	IPR036259:MFS_trans_sf	5	2.7933	0.0549744	0.451072	ENSLCAT00010033774, ENSLCAT00010033808, ENSLCAT00010033812, ENSLCAT00010033715, ENSLCAT00010033638	175	284	34670	3.48793	1	0.475035
UP_KW_BIOLOGICAL_PROCESS	KW-0813~Transport	10	5.58659	0.870348	1	ENSLCAT00010050830, ENSLCAT00010033774, ENSLCAT00010041340, ENSLCAT00010041331, ENSLCAT00010033808, ENSLCAT00010017356, ENSLCAT00010033812, ENSLCAT00010033715, ENSLCAT00010033638, ENSLCAT00010015554, ENSLCAT00010012190	35	2615	7669	0.837913	1	1
Annotation Cluster 3 (Membrane)	Enrichment Score: 3.431351614316043
GOTERM_CC_DIRECT	GO:0016020~membrane	65	36.3128	4.95528e-09	2.03167e-07	ENSLCAT00010030507, ENSLCAT00010019791, ENSLCAT00010002514, ENSLCAT00010033812, ENSLCAT00010048394, ENSLCAT00010014303, ENSLCAT00010038704, ENSLCAT00010060752, ENSLCAT00010060952, ENSLCAT00010002680, ENSLCAT00010000184, ENSLCAT00010044623, ENSLCAT00010041310, ENSLCAT00010036890, ENSLCAT00010002441, ENSLCAT00010001110, ENSLCAT00010058240, ENSLCAT00010045836, ENSLCAT00010002206, ENSLCAT00010020231,…	107	8906	27165	1.85292	2.03167e-07	2.03167e-07
UP_KW_CELLULAR_COMPONENT	KW-0472~Membrane	82	45.8101	0.000201897	0.00343224	ENSLCAT00010019791, ENSLCAT00010002514, ENSLCAT00010050830, ENSLCAT00010033812, ENSLCAT00010048394, ENSLCAT00010015554, ENSLCAT00010014303, ENSLCAT00010038704, ENSLCAT00010060752, ENSLCAT00010002280, ENSLCAT00010060952, ENSLCAT00010028154, ENSLCAT00010000184, ENSLCAT00010044623, ENSLCAT00010041310, ENSLCAT00010024418, ENSLCAT00010036890, ENSLCAT00010002441, ENSLCAT00010001110, ENSLCAT00010058240,…	99	11782	17827	1.25325	0.00342671	0.00343224
UP_SEQ_FEATURE	TRANSMEM:Helical	67	37.4302	0.0047336	0.160942	ENSLCAT00010019791, ENSLCAT00010002514, ENSLCAT00010050830, ENSLCAT00010033812, ENSLCAT00010048394, ENSLCAT00010015554, ENSLCAT00010014303, ENSLCAT00010038704, ENSLCAT00010060752, ENSLCAT00010002280, ENSLCAT00010060952, ENSLCAT00010000184, ENSLCAT00010044623, ENSLCAT00010041310, ENSLCAT00010036890, ENSLCAT00010002441, ENSLCAT00010001110, ENSLCAT00010058240, ENSLCAT00010045836, ENSLCAT00010002206,…	172	9457	32485	1.33806	0.386588	0.16252
UP_KW_DOMAIN	KW-0812~Transmembrane	56	31.2849	0.0345755	0.198651	ENSLCAT00010019791, ENSLCAT00010002514, ENSLCAT00010048394, ENSLCAT00010014303, ENSLCAT00010038704, ENSLCAT00010060752, ENSLCAT00010002280, ENSLCAT00010060952, ENSLCAT00010000184, ENSLCAT00010044623, ENSLCAT00010041310, ENSLCAT00010036890, ENSLCAT00010002441, ENSLCAT00010001110, ENSLCAT00010058240, ENSLCAT00010045836, ENSLCAT00010002206, ENSLCAT00010020231, ENSLCAT00010023188, ENSLCAT00010020151,…	107	7952	18635	1.22647	0.388979	0.198651
UP_KW_DOMAIN	KW-1133~Transmembrane helix	37	20.6704	0.0425681	0.198651	ENSLCAT00010019791, ENSLCAT00010002514, ENSLCAT00010040054, ENSLCAT00010016583, ENSLCAT00010001807, ENSLCAT00010049262, ENSLCAT00010048394, ENSLCAT00010014303, ENSLCAT00010049260, ENSLCAT00010060752, ENSLCAT00010060952, ENSLCAT00010002064, ENSLCAT00010000184, ENSLCAT00010047958, ENSLCAT00010045812, ENSLCAT00010041310, ENSLCAT00010036890, ENSLCAT00010001110, ENSLCAT00010058240, ENSLCAT00010000367,…	107	4853	18635	1.32781	0.456111	0.198651
Annotation Cluster 4 (MHC class I and II)	Enrichment Score: 2.7111598119604734
INTERPRO	IPR011162:MHC_I/II-like_Ag-recog	7	3.91061	1.93531e-05	0.000774123	ENSLCAT00010060752, ENSLCAT00010002514, ENSLCAT00010052317, ENSLCAT00010052356, ENSLCAT00010020151, ENSLCAT00010060760, ENSLCAT00010052700	175	109	34670	12.7229	0.00650083	0.000815249
INTERPRO	IPR003597:Ig_C1-set	8	4.46927	8.1495e-05	0.0028976	ENSLCAT00010060752, ENSLCAT00010002514, ENSLCAT00010052317, ENSLCAT00010050464, ENSLCAT00010052356, ENSLCAT00010020151, ENSLCAT00010060760, ENSLCAT00010052700	175	204	34670	7.76919	0.0270912	0.00305153
SMART	SM00407:IGc1	8	4.46927	0.000233812	0.00993699	ENSLCAT00010060752, ENSLCAT00010002514, ENSLCAT00010052317, ENSLCAT00010050464, ENSLCAT00010052356, ENSLCAT00010020151, ENSLCAT00010060760, ENSLCAT00010052700	121	199	19493	6.47635	0.0199093	0.0100539
KEGG_PATHWAY	lcf04145:Phagosome	6	3.35196	0.000510963	0.0265701	ENSLCAT00010060752, ENSLCAT00010002514, ENSLCAT00010045852, ENSLCAT00010020151, ENSLCAT00010060760, ENSLCAT00010060725	29	199	8158	8.48172	0.0267244	0.027081
GOTERM_BP_DIRECT	GO:0006955~immune response	7	3.91061	0.0017164	0.0488276	ENSLCAT00010060752, ENSLCAT00010002514, ENSLCAT00010020151, ENSLCAT00010060760, ENSLCAT00010016583, ENSLCAT00010001807, ENSLCAT00010001000	84	368	24083	5.45358	0.183484	0.0501125
GOTERM_BP_DIRECT	GO:0002381~immunoglobulin production involved in immunoglobulin mediated immune response	3	1.67598	0.00214156	0.0488276	ENSLCAT00010060752, ENSLCAT00010002514, ENSLCAT00010060760	84	20	24083	43.0054	0.223513	0.0501125
GOTERM_BP_DIRECT	GO:0002503~peptide antigen assembly with MHC class II protein complex	3	1.67598	0.00214156	0.0488276	ENSLCAT00010060752, ENSLCAT00010002514, ENSLCAT00010060760	84	20	24083	43.0054	0.223513	0.0501125
GOTERM_BP_DIRECT	GO:0019886~antigen processing and presentation of exogenous peptide antigen via MHC class II	3	1.67598	0.00214156	0.0488276	ENSLCAT00010060752, ENSLCAT00010002514, ENSLCAT00010060760	84	20	24083	43.0054	0.223513	0.0501125
GOTERM_MF_DIRECT	GO:0023026~MHC class II protein complex binding	3	1.67598	0.0022055	0.0893228	ENSLCAT00010060752, ENSLCAT00010002514, ENSLCAT00010060760	99	20	28036	42.4788	0.171116	0.0937338
GOTERM_BP_DIRECT	GO:0050870~positive regulation of T cell activation	3	1.67598	0.00283261	0.0538195	ENSLCAT00010060752, ENSLCAT00010002514, ENSLCAT00010060760	84	23	24083	37.396	0.284463	0.0552358
KEGG_PATHWAY	lcf05168:Herpes simplex virus 1 infection	6	3.35196	0.00356792	0.0927659	ENSLCAT00010060752, ENSLCAT00010002514, ENSLCAT00010045852, ENSLCAT00010020151, ENSLCAT00010060760, ENSLCAT00010016583	29	308	8158	5.48007	0.172576	0.0945498
INTERPRO	IPR001039:MHC_I_a_a1/a2	4	2.23464	0.00470337	0.0792146	ENSLCAT00010052317, ENSLCAT00010052356, ENSLCAT00010020151, ENSLCAT00010052700	175	67	34670	11.8277	0.795824	0.0834229
INTERPRO	IPR014745:MHC_II_a/b_N	3	1.67598	0.00696422	0.111427	ENSLCAT00010060752, ENSLCAT00010002514, ENSLCAT00010060760	175	25	34670	23.7737	0.905121	0.117347
INTERPRO	IPR011161:MHC_I-like_Ag-recog	4	2.23464	0.00769315	0.117229	ENSLCAT00010052317, ENSLCAT00010052356, ENSLCAT00010020151, ENSLCAT00010052700	175	80	34670	9.90571	0.92592	0.123457
GOTERM_CC_DIRECT	GO:0042613~MHC class II protein complex	3	1.67598	0.00780007	0.159901	ENSLCAT00010060752, ENSLCAT00010002514, ENSLCAT00010060760	107	34	27165	22.401	0.274618	0.159901
INTERPRO	IPR037055:MHC_I-like_Ag-recog_sf	4	2.23464	0.00823229	0.119742	ENSLCAT00010052317, ENSLCAT00010052356, ENSLCAT00010020151, ENSLCAT00010052700	175	82	34670	9.66411	0.938318	0.126104
KEGG_PATHWAY	lcf04514:Cell adhesion molecules	5	2.7933	0.0105737	0.169739	ENSLCAT00010060752, ENSLCAT00010002514, ENSLCAT00010020151, ENSLCAT00010060760, ENSLCAT00010060725	29	255	8158	5.51589	0.430724	0.173003
KEGG_PATHWAY	lcf04672:Intestinal immune network for IgA production	3	1.67598	0.0130568	0.169739	ENSLCAT00010060752, ENSLCAT00010002514, ENSLCAT00010060760	29	51	8158	16.5477	0.501708	0.173003
Annotation Cluster 5 (NOD2, NACHT)	Enrichment Score: 2.5312918554312076
INTERPRO	IPR041075:NOD2_WH	8	4.46927	0.000137862	0.00441157	ENSLCAT00010048720, ENSLCAT00010057651, ENSLCAT00010039867, ENSLCAT00010033169, ENSLCAT00010047353, ENSLCAT00010018215, ENSLCAT00010027992, ENSLCAT00010057361	175	222	34670	7.13925	0.0453997	0.00464594
INTERPRO	IPR041267:NLRP_HD2	8	4.46927	0.000157692	0.00458742	ENSLCAT00010048720, ENSLCAT00010057651, ENSLCAT00010039867, ENSLCAT00010033169, ENSLCAT00010047353, ENSLCAT00010018215, ENSLCAT00010027992, ENSLCAT00010057361	175	227	34670	6.982	0.051759	0.00483112
INTERPRO	IPR029495:NACHT-assoc	7	3.91061	0.000435878	0.0116234	ENSLCAT00010048720, ENSLCAT00010057651, ENSLCAT00010039867, ENSLCAT00010033169, ENSLCAT00010047353, ENSLCAT00010018215, ENSLCAT00010027992	175	192	34670	7.22292	0.13664	0.0122409
INTERPRO	IPR007111:NACHT_NTPase	7	3.91061	0.000975849	0.0223051	ENSLCAT00010048720, ENSLCAT00010057651, ENSLCAT00010039867, ENSLCAT00010033169, ENSLCAT00010047353, ENSLCAT00010018215, ENSLCAT00010027992	175	224	34670	6.19107	0.280373	0.0234901
SMART	SM01288:FISNA	7	3.91061	0.00121819	0.0345153	ENSLCAT00010048720, ENSLCAT00010057651, ENSLCAT00010039867, ENSLCAT00010033169, ENSLCAT00010047353, ENSLCAT00010018215, ENSLCAT00010027992	121	192	19493	5.87341	0.0995206	0.0349214
UP_SEQ_FEATURE	DOMAIN:NACHT	6	3.35196	0.00642643	0.163874	ENSLCAT00010048720, ENSLCAT00010057651, ENSLCAT00010039867, ENSLCAT00010033169, ENSLCAT00010018215, ENSLCAT00010027992	172	221	32485	5.12759	0.485242	0.165481
INTERPRO	IPR032675:LRR_dom_sf	10	5.58659	0.0153171	0.205299	ENSLCAT00010048720, ENSLCAT00010057651, ENSLCAT00010039867, ENSLCAT00010033169, ENSLCAT00010001807, ENSLCAT00010018215, ENSLCAT00010027992, ENSLCAT00010039373, ENSLCAT00010001000, ENSLCAT00010057361	175	763	34670	2.59652	0.994493	0.216206
INTERPRO	IPR027417:P-loop_NTPase	19	10.6145	0.0315821	0.336876	ENSLCAT00010048720, ENSLCAT00010028429, ENSLCAT00010024655, ENSLCAT00010045020, ENSLCAT00010045852, ENSLCAT00010047353, ENSLCAT00010040075, ENSLCAT00010040087, ENSLCAT00010016661, ENSLCAT00010016650, ENSLCAT00010018215, ENSLCAT00010013996, ENSLCAT00010039867, ENSLCAT00010057651, ENSLCAT00010033169, ENSLCAT00010013309, ENSLCAT00010055642, ENSLCAT00010027992, ENSLCAT00010039373, ENSLCAT00010027940,…	175	2229	34670	1.68873	0.99998	0.354772
SMART	SM00368:LRR_RI	6	3.35196	0.0316155	0.446291	ENSLCAT00010048720, ENSLCAT00010039867, ENSLCAT00010018215, ENSLCAT00010027992, ENSLCAT00010001000, ENSLCAT00010057361	121	285	19493	3.39156	0.936888	0.451541
INTERPRO	IPR001611:Leu-rich_rpt	8	4.46927	0.0439419	0.393578	ENSLCAT00010048720, ENSLCAT00010039867, ENSLCAT00010001807, ENSLCAT00010018215, ENSLCAT00010027992, ENSLCAT00010039373, ENSLCAT00010001000, ENSLCAT00010057361	175	642	34670	2.46871	1	0.414487
Annotation Cluster 6 (C1q domain)	Enrichment Score: 2.457383265282685
INTERPRO	IPR001073:C1q_dom	5	2.7933	0.00241814	0.045518	ENSLCAT00010054570, ENSLCAT00010022096, ENSLCAT00010058049, ENSLCAT00010032325, ENSLCAT00010000296	175	111	34670	8.92407	0.557759	0.0479361
UP_SEQ_FEATURE	DOMAIN:C1q	5	2.7933	0.00286659	0.146196	ENSLCAT00010054570, ENSLCAT00010022096, ENSLCAT00010058049, ENSLCAT00010032325, ENSLCAT00010000296	172	111	32485	8.50749	0.255977	0.147629
INTERPRO	IPR008983:Tumour_necrosis_fac-like_dom	5	2.7933	0.00462015	0.0792146	ENSLCAT00010054570, ENSLCAT00010022096, ENSLCAT00010058049, ENSLCAT00010032325, ENSLCAT00010000296	175	133	34670	7.44791	0.78999	0.0834229
SMART	SM00110:C1Q	5	2.7933	0.00462342	0.0982476	ENSLCAT00010054570, ENSLCAT00010022096, ENSLCAT00010058049, ENSLCAT00010032325, ENSLCAT00010000296	121	109	19493	7.38987	0.328698	0.0994035
Annotation Cluster 7 (Cadherin-like)	Enrichment Score: 1.7968142833491654
INTERPRO	IPR013164:Cadherin_N	6	3.35196	0.000575514	0.0141665	ENSLCAT00010019131, ENSLCAT00010002280, ENSLCAT00010005012, ENSLCAT00010005089, ENSLCAT00010002235, ENSLCAT00010018998	175	133	34670	8.93749	0.176346	0.0149191
UP_KW_BIOLOGICAL_PROCESS	KW-0130~Cell adhesion	8	4.46927	0.000705731	0.00599871	ENSLCAT00010019131, ENSLCAT00010002280, ENSLCAT00010005012, ENSLCAT00010005089, ENSLCAT00010018157, ENSLCAT00010044919, ENSLCAT00010002235, ENSLCAT00010018998	35	349	7669	5.02268	0.0119299	0.00599871
INTERPRO	IPR032455:Cadherin_C	5	2.7933	0.00241814	0.045518	ENSLCAT00010019131, ENSLCAT00010002280, ENSLCAT00010005012, ENSLCAT00010005089, ENSLCAT00010002235	175	111	34670	8.92407	0.557759	0.0479361
GOTERM_BP_DIRECT	GO:0007156~homophilic cell adhesion via plasma membrane adhesion molecules	6	3.35196	0.011245	0.183134	ENSLCAT00010019131, ENSLCAT00010002280, ENSLCAT00010005012, ENSLCAT00010005089, ENSLCAT00010002235, ENSLCAT00010018998	84	390	24083	4.41081	0.736692	0.187953
INTERPRO	IPR020894:Cadherin_CS	6	3.35196	0.0153974	0.205299	ENSLCAT00010019131, ENSLCAT00010002280, ENSLCAT00010005012, ENSLCAT00010005089, ENSLCAT00010002235, ENSLCAT00010018998	175	288	34670	4.12738	0.994643	0.216206
INTERPRO	IPR002126:Cadherin-like_dom	6	3.35196	0.0184837	0.227492	ENSLCAT00010019131, ENSLCAT00010002280, ENSLCAT00010005012, ENSLCAT00010005089, ENSLCAT00010002235, ENSLCAT00010018998	175	302	34670	3.93605	0.99814	0.239577
INTERPRO	IPR015919:Cadherin-like_sf	6	3.35196	0.0210298	0.249242	ENSLCAT00010019131, ENSLCAT00010002280, ENSLCAT00010005012, ENSLCAT00010005089, ENSLCAT00010002235, ENSLCAT00010018998	175	312	34670	3.80989	0.999225	0.262483
UP_SEQ_FEATURE	DOMAIN:Cadherin	6	3.35196	0.0222545	0.378327	ENSLCAT00010019131, ENSLCAT00010002280, ENSLCAT00010005012, ENSLCAT00010005089, ENSLCAT00010002235, ENSLCAT00010018998	172	302	32485	3.75231	0.90154	0.382036
SMART	SM00112:CA	6	3.35196	0.0367534	0.446291	ENSLCAT00010019131, ENSLCAT00010002280, ENSLCAT00010005012, ENSLCAT00010005089, ENSLCAT00010002235, ENSLCAT00010018998	121	297	19493	3.25453	0.960058	0.451541
GOTERM_MF_DIRECT	GO:0005509~calcium ion binding	7	3.91061	0.392557	0.964286	ENSLCAT00010019131, ENSLCAT00010002280, ENSLCAT00010005012, ENSLCAT00010005089, ENSLCAT00010026153, ENSLCAT00010002235, ENSLCAT00010018998	99	1444	28036	1.37281	1	1
GOTERM_CC_DIRECT	GO:0005886~plasma membrane	12	6.70391	0.809496	1	ENSLCAT00010019131, ENSLCAT00010045807, ENSLCAT00010002280, ENSLCAT00010005012, ENSLCAT00010005089, ENSLCAT00010052078, ENSLCAT00010045812, ENSLCAT00010024418, ENSLCAT00010002235, ENSLCAT00010036814, ENSLCAT00010018998, ENSLCAT00010017757	107	3467	27165	0.878726	1	1
Annotation Cluster 8 (C-type lectin-like)	Enrichment Score: 1.6253194091878505
INTERPRO	IPR001304:C-type_lectin-like	6	3.35196	0.0171239	0.219186	ENSLCAT00010019791, ENSLCAT00010018157, ENSLCAT00010043012, ENSLCAT00010049262, ENSLCAT00010010944, ENSLCAT00010011964	175	296	34670	4.01583	0.997035	0.23083
UP_SEQ_FEATURE	DOMAIN:C-type lectin	6	3.35196	0.0205647	0.378327	ENSLCAT00010019791, ENSLCAT00010018157, ENSLCAT00010043012, ENSLCAT00010049262, ENSLCAT00010010944, ENSLCAT00010011964	172	296	32485	3.82837	0.882375	0.382036
INTERPRO	IPR016186:C-type_lectin-like/link_sf	6	3.35196	0.026189	0.299303	ENSLCAT00010019791, ENSLCAT00010018157, ENSLCAT00010043012, ENSLCAT00010049262, ENSLCAT00010010944, ENSLCAT00010011964	175	331	34670	3.5912	0.999869	0.315204
SMART	SM00034:CLECT	6	3.35196	0.0276992	0.446291	ENSLCAT00010019791, ENSLCAT00010018157, ENSLCAT00010043012, ENSLCAT00010049262, ENSLCAT00010010944, ENSLCAT00010011964	121	275	19493	3.51489	0.910699	0.451541
INTERPRO	IPR016187:CTDL_fold	6	3.35196	0.0292477	0.322733	ENSLCAT00010019791, ENSLCAT00010018157, ENSLCAT00010043012, ENSLCAT00010049262, ENSLCAT00010010944, ENSLCAT00010011964	175	341	34670	3.48588	0.999955	0.339878
Annotation Cluster 9 (Cyt_P450, heme binding)	Enrichment Score: 1.2132001767379936
INTERPRO	IPR008069:Cyt_P450_E_grp-I_CYP2D-like	3	1.67598	0.00219035	0.045518	ENSLCAT00010047929, ENSLCAT00010047958, ENSLCAT00010047948	175	14	34670	42.4531	0.522388	0.0479361
GOTERM_MF_DIRECT	GO:0016712~oxidoreductase activity, acting on paired donors, with incorporation or reduction of molecular oxygen, reduced flavin or flavoprotein as one donor, and incorporation of one atom of oxygen	3	1.67598	0.00630826	0.127742	ENSLCAT00010047929, ENSLCAT00010047958, ENSLCAT00010047948	99	34	28036	24.9875	0.416027	0.13405
UP_KW_MOLECULAR_FUNCTION	KW-0503~Monooxygenase	3	1.67598	0.0327052	0.591817	ENSLCAT00010047929, ENSLCAT00010047958, ENSLCAT00010047948	32	106	11537	10.2037	0.654949	0.591817
GOTERM_MF_DIRECT	GO:0005506~iron ion binding	4	2.23464	0.0440256	0.327755	ENSLCAT00010047929, ENSLCAT00010023188, ENSLCAT00010047958, ENSLCAT00010047948	99	224	28036	5.057	0.978226	0.343941
INTERPRO	IPR017972:Cyt_P450_CS	3	1.67598	0.0724518	0.526922	ENSLCAT00010047929, ENSLCAT00010047958, ENSLCAT00010047948	175	88	34670	6.7539	1	0.554915
INTERPRO	IPR002401:Cyt_P450_E_grp-I	3	1.67598	0.0886479	0.556222	ENSLCAT00010047929, ENSLCAT00010047958, ENSLCAT00010047948	175	99	34670	6.00346	1	0.585771
INTERPRO	IPR001128:Cyt_P450	3	1.67598	0.115493	0.646239	ENSLCAT00010047929, ENSLCAT00010047958, ENSLCAT00010047948	175	116	34670	5.12365	1	0.680571
INTERPRO	IPR036396:Cyt_P450_sf	3	1.67598	0.117131	0.646239	ENSLCAT00010047929, ENSLCAT00010047958, ENSLCAT00010047948	175	117	34670	5.07985	1	0.680571
GOTERM_MF_DIRECT	GO:0020037~heme binding	3	1.67598	0.178387	0.964286	ENSLCAT00010047929, ENSLCAT00010047958, ENSLCAT00010047948	99	219	28036	3.87934	1	1
UP_KW_LIGAND	KW-0349~Heme	3	1.67598	0.18759	1	ENSLCAT00010047929, ENSLCAT00010047958, ENSLCAT00010047948	33	211	8514	3.66825	0.955677	1
UP_KW_MOLECULAR_FUNCTION	KW-0560~Oxidoreductase	4	2.23464	0.191006	1	ENSLCAT00010047929, ENSLCAT00010023188, ENSLCAT00010047958, ENSLCAT00010047948	32	563	11537	2.5615	0.998867	1
UP_KW_LIGAND	KW-0408~Iron	4	2.23464	0.250201	1	ENSLCAT00010047929, ENSLCAT00010023188, ENSLCAT00010047958, ENSLCAT00010047948	33	462	8514	2.23377	0.98669	1
Annotation Cluster 10 (SAM)	Enrichment Score: 1.0317522150875054
INTERPRO	IPR001660:SAM	4	2.23464	0.0568301	0.454641	ENSLCAT00010000886, ENSLCAT00010045807, ENSLCAT00010000914, ENSLCAT00010045812	175	173	34670	4.58068	1	0.478793
UP_SEQ_FEATURE	DOMAIN:SAM	4	2.23464	0.0577007	0.735684	ENSLCAT00010000886, ENSLCAT00010045807, ENSLCAT00010000914, ENSLCAT00010045812	172	166	32485	4.55099	0.997805	0.742897
INTERPRO	IPR013761:SAM/pointed_sf	4	2.23464	0.0965007	0.571856	ENSLCAT00010000886, ENSLCAT00010045807, ENSLCAT00010000914, ENSLCAT00010045812	175	217	34670	3.65188	1	0.602236
SMART	SM00454:SAM	3	1.67598	0.235885	1	ENSLCAT00010000886, ENSLCAT00010045807, ENSLCAT00010000914	121	150	19493	3.22198	1	1
Annotation Cluster 11 (vWFA)	Enrichment Score: 0.7540663908646853
INTERPRO	IPR036465:vWFA_dom_sf	5	2.7933	0.0460749	0.398485	ENSLCAT00010021463, ENSLCAT00010053360, ENSLCAT00010044919, ENSLCAT00010026162, ENSLCAT00010060725	175	267	34670	3.71001	1	0.419655
UP_SEQ_FEATURE	DOMAIN:VWFA	3	1.67598	0.234519	1	ENSLCAT00010021463, ENSLCAT00010044919, ENSLCAT00010060725	172	175	32485	3.23771	1	1
INTERPRO	IPR002035:VWF_A	3	1.67598	0.272732	0.952381	ENSLCAT00010021463, ENSLCAT00010044919, ENSLCAT00010060725	175	204	34670	2.91345	1	1
SMART	SM00327:VWA	3	1.67598	0.326856	1	ENSLCAT00010021463, ENSLCAT00010044919, ENSLCAT00010060725	121	190	19493	2.54367	1	1
Annotation Cluster 12 (SPRY)	Enrichment Score: 0.7303025028406827
INTERPRO	IPR006574:PRY	5	2.7933	0.0433082	0.393578	ENSLCAT00010048720, ENSLCAT00010039867, ENSLCAT00010004109, ENSLCAT00010055644, ENSLCAT00010006735	175	262	34670	3.78081	1	0.414487
INTERPRO	IPR003879:Butyrophylin_SPRY	5	2.7933	0.0477518	0.40212	ENSLCAT00010048720, ENSLCAT00010039867, ENSLCAT00010004109, ENSLCAT00010055644, ENSLCAT00010006735	175	270	34670	3.66878	1	0.423483
SMART	SM00589:PRY	5	2.7933	0.072029	0.699675	ENSLCAT00010048720, ENSLCAT00010039867, ENSLCAT00010004109, ENSLCAT00010055644, ENSLCAT00010006735	121	254	19493	3.17124	0.998386	0.707907
INTERPRO	IPR003877:SPRY_dom	5	2.7933	0.0770597	0.546639	ENSLCAT00010048720, ENSLCAT00010039867, ENSLCAT00010004109, ENSLCAT00010055644, ENSLCAT00010006735	175	318	34670	3.115	1	0.575679
INTERPRO	IPR001870:B30.2/SPRY	5	2.7933	0.0789524	0.546639	ENSLCAT00010048720, ENSLCAT00010039867, ENSLCAT00010004109, ENSLCAT00010055644, ENSLCAT00010006735	175	321	34670	3.08589	1	0.575679
UP_SEQ_FEATURE	DOMAIN:B30.2/SPRY	5	2.7933	0.0902495	0.748842	ENSLCAT00010048720, ENSLCAT00010039867, ENSLCAT00010004109, ENSLCAT00010055644, ENSLCAT00010006735	172	321	32485	2.94184	0.999941	0.756184
INTERPRO	IPR043136:B30.2/SPRY_sf	5	2.7933	0.0949209	0.571856	ENSLCAT00010048720, ENSLCAT00010039867, ENSLCAT00010004109, ENSLCAT00010055644, ENSLCAT00010006735	175	342	34670	2.89641	1	0.602236
INTERPRO	IPR017907:Znf_RING_CS	5	2.7933	0.107706	0.615461	ENSLCAT00010004109, ENSLCAT00010018215, ENSLCAT00010055644, ENSLCAT00010006735, ENSLCAT00010055638	175	360	34670	2.75159	1	0.648158
SMART	SM00449:SPRY	5	2.7933	0.118362	0.914615	ENSLCAT00010048720, ENSLCAT00010039867, ENSLCAT00010004109, ENSLCAT00010055644, ENSLCAT00010006735	121	304	19493	2.64966	0.99998	0.925375
INTERPRO	IPR001841:Znf_RING	6	3.35196	0.128491	0.685283	ENSLCAT00010048720, ENSLCAT00010004109, ENSLCAT00010018215, ENSLCAT00010055644, ENSLCAT00010006735, ENSLCAT00010055638	175	529	34670	2.24704	1	0.721689
SMART	SM00184:RING	6	3.35196	0.13833	0.97984	ENSLCAT00010048720, ENSLCAT00010004109, ENSLCAT00010018215, ENSLCAT00010055644, ENSLCAT00010006735, ENSLCAT00010055638	121	443	19493	2.18193	0.999997	0.991367
UP_SEQ_FEATURE	DOMAIN:RING-type	6	3.35196	0.156969	1	ENSLCAT00010048720, ENSLCAT00010004109, ENSLCAT00010018215, ENSLCAT00010055644, ENSLCAT00010006735, ENSLCAT00010055638	172	540	32485	2.09851	1	1
INTERPRO	IPR000315:Znf_B-box	3	1.67598	0.286124	0.952381	ENSLCAT00010004109, ENSLCAT00010006735, ENSLCAT00010055638	175	211	34670	2.81679	1	1
UP_SEQ_FEATURE	DOMAIN:B box-type	3	1.67598	0.299418	1	ENSLCAT00010004109, ENSLCAT00010006735, ENSLCAT00010055638	172	208	32485	2.72403	1	1
SMART	SM00336:BBOX	3	1.67598	0.349296	1	ENSLCAT00010004109, ENSLCAT00010006735, ENSLCAT00010055638	121	200	19493	2.41649	1	1
INTERPRO	IPR013083:Znf_RING/FYVE/PHD	6	3.35196	0.402934	0.952381	ENSLCAT00010048720, ENSLCAT00010004109, ENSLCAT00010018215, ENSLCAT00010055644, ENSLCAT00010006735, ENSLCAT00010055638	175	829	34670	1.43388	1	1
INTERPRO	IPR013320:ConA-like_dom_sf	5	2.7933	0.445536	0.952381	ENSLCAT00010048720, ENSLCAT00010039867, ENSLCAT00010004109, ENSLCAT00010055644, ENSLCAT00010006735	175	680	34670	1.45672	1	1
UP_KW_LIGAND	KW-0479~Metal-binding	15	8.37989	0.574229	1	ENSLCAT00010048720, ENSLCAT00010004109, ENSLCAT00010023188, ENSLCAT00010047684, ENSLCAT00010018215, ENSLCAT00010055644, ENSLCAT00010026153, ENSLCAT00010019914, ENSLCAT00010034118, ENSLCAT00010055638, ENSLCAT00010033012, ENSLCAT00010033036, ENSLCAT00010006735, ENSLCAT00010060725, ENSLCAT00010061814, ENSLCAT00010004138	33	3737	8514	1.03559	0.999997	1
GOTERM_MF_DIRECT	GO:0008270~zinc ion binding	5	2.7933	0.702048	0.964286	ENSLCAT00010004109, ENSLCAT00010016007, ENSLCAT00010006735, ENSLCAT00010027219, ENSLCAT00010055638	99	1353	28036	1.04653	1	1
UP_KW_LIGAND	KW-0862~Zinc	11	6.14525	0.775945	1	ENSLCAT00010048720, ENSLCAT00010004109, ENSLCAT00010047684, ENSLCAT00010018215, ENSLCAT00010055644, ENSLCAT00010019914, ENSLCAT00010006735, ENSLCAT00010034118, ENSLCAT00010061814, ENSLCAT00010004138, ENSLCAT00010055638	33	3081	8514	0.92113	1	1
GOTERM_MF_DIRECT	GO:0046872~metal ion binding	4	2.23464	0.993352	0.993352	ENSLCAT00010048720, ENSLCAT00010018215, ENSLCAT00010055644, ENSLCAT00010060725	99	2460	28036	0.460475	1	1
Annotation Cluster 13 (LRR)	Enrichment Score: 0.5371907901723009
INTERPRO	IPR001611:Leu-rich_rpt	8	4.46927	0.0439419	0.393578	ENSLCAT00010048720, ENSLCAT00010039867, ENSLCAT00010001807, ENSLCAT00010018215, ENSLCAT00010027992, ENSLCAT00010039373, ENSLCAT00010001000, ENSLCAT00010057361	175	642	34670	2.46871	1	0.414487
INTERPRO	IPR003591:Leu-rich_rpt_typical-subtyp	3	1.67598	0.469376	0.952381	ENSLCAT00010001807, ENSLCAT00010039373, ENSLCAT00010001000	175	315	34670	1.8868	1	1
SMART	SM00369:LRR_TYP	3	1.67598	0.580211	1	ENSLCAT00010001807, ENSLCAT00010039373, ENSLCAT00010001000	121	315	19493	1.53428	1	1
UP_KW_DOMAIN	KW-0433~Leucine-rich repeat	3	1.67598	0.593269	1	ENSLCAT00010001807, ENSLCAT00010039373, ENSLCAT00010001000	107	349	18635	1.49707	0.999997	1
Annotation Cluster 14 (GTP-binding)	Enrichment Score: 0.48204466230875703
UP_KW_LIGAND	KW-0342~GTP-binding	5	2.7933	0.140541	1	ENSLCAT00010028429, ENSLCAT00010055642, ENSLCAT00010039373, ENSLCAT00010027940, ENSLCAT00010027654, ENSLCAT00010013996	33	538	8514	2.39777	0.896872	1
GOTERM_MF_DIRECT	GO:0005525~GTP binding	5	2.7933	0.37724	0.964286	ENSLCAT00010028429, ENSLCAT00010055642, ENSLCAT00010039373, ENSLCAT00010027940, ENSLCAT00010027654, ENSLCAT00010013996	99	889	28036	1.59276	1	1
UP_KW_LIGAND	KW-0547~Nucleotide-binding	7	3.91061	0.675219	1	ENSLCAT00010028429, ENSLCAT00010024655, ENSLCAT00010045852, ENSLCAT00010055642, ENSLCAT00010039373, ENSLCAT00010027940, ENSLCAT00010027654, ENSLCAT00010013996	33	1761	8514	1.02555	1	1
Annotation Cluster 15 (GPCR)	Enrichment Score: 0.38260200438704756
GOTERM_MF_DIRECT	GO:0004930~G-protein coupled receptor activity	7	3.91061	0.176371	0.964286	ENSLCAT00010006791, ENSLCAT00010044623, ENSLCAT00010002461, ENSLCAT00010002441, ENSLCAT00010002496, ENSLCAT00010002399, ENSLCAT00010017757	99	1079	28036	1.8372	1	1
INTERPRO	IPR000276:GPCR_Rhodpsn	6	3.35196	0.459039	0.952381	ENSLCAT00010006791, ENSLCAT00010002461, ENSLCAT00010002441, ENSLCAT00010002496, ENSLCAT00010002399, ENSLCAT00010017757	175	886	34670	1.34163	1	1
INTERPRO	IPR017452:GPCR_Rhodpsn_7TM	6	3.35196	0.475516	0.952381	ENSLCAT00010006791, ENSLCAT00010002461, ENSLCAT00010002441, ENSLCAT00010002496, ENSLCAT00010002399, ENSLCAT00010017757	175	903	34670	1.31637	1	1
UP_SEQ_FEATURE	DOMAIN:G-protein coupled receptors family 1 profile	6	3.35196	0.517525	1	ENSLCAT00010006791, ENSLCAT00010002461, ENSLCAT00010002441, ENSLCAT00010002496, ENSLCAT00010002399, ENSLCAT00010017757	172	903	32485	1.25493	1	1
GOTERM_BP_DIRECT	GO:0007186~G-protein coupled receptor signaling pathway	4	2.23464	0.613222	0.982759	ENSLCAT00010006791, ENSLCAT00010002461, ENSLCAT00010002496, ENSLCAT00010002399	84	912	24083	1.25747	1	1
Annotation Cluster 16 (PH domain)	Enrichment Score: 0.3602691651562591
INTERPRO	IPR001849:PH_domain	5	2.7933	0.338467	0.952381	ENSLCAT00010009167, ENSLCAT00010000886, ENSLCAT00010027513, ENSLCAT00010027510, ENSLCAT00010027498, ENSLCAT00010000914, ENSLCAT00010012190	175	585	34670	1.69328	1	1
UP_SEQ_FEATURE	DOMAIN:PH	5	2.7933	0.346892	1	ENSLCAT00010009167, ENSLCAT00010000886, ENSLCAT00010027513, ENSLCAT00010027510, ENSLCAT00010027498, ENSLCAT00010000914, ENSLCAT00010012190	172	565	32485	1.67138	1	1
SMART	SM00233:PH	5	2.7933	0.434493	1	ENSLCAT00010009167, ENSLCAT00010000886, ENSLCAT00010027513, ENSLCAT00010027510, ENSLCAT00010027498, ENSLCAT00010000914, ENSLCAT00010012190	121	546	19493	1.47527	1	1
INTERPRO	IPR011993:PH-like_dom_sf	5	2.7933	0.709953	0.952381	ENSLCAT00010009167, ENSLCAT00010000886, ENSLCAT00010027513, ENSLCAT00010027510, ENSLCAT00010027498, ENSLCAT00010000914, ENSLCAT00010012190	175	956	34670	1.03616	1	1
Annotation Cluster 17 (ZnF-C2H2)	Enrichment Score: 0.2012718526604551
INTERPRO	IPR013087:Znf_C2H2_type	5	2.7933	0.428819	0.952381	ENSLCAT00010047684, ENSLCAT00010019914, ENSLCAT00010034118, ENSLCAT00010061814, ENSLCAT00010004138	175	665	34670	1.48958	1	1
UP_SEQ_FEATURE	DOMAIN:C2H2-type	5	2.7933	0.435847	1	ENSLCAT00010047684, ENSLCAT00010019914, ENSLCAT00010034118, ENSLCAT00010061814, ENSLCAT00010004138	172	640	32485	1.47552	1	1
INTERPRO	IPR036236:Znf_C2H2_sf	4	2.23464	0.607379	0.952381	ENSLCAT00010047684, ENSLCAT00010034118, ENSLCAT00010061814, ENSLCAT00010004138	175	623	34670	1.272	1	1
SMART	SM00355:ZnF_C2H2	4	2.23464	0.713535	1	ENSLCAT00010047684, ENSLCAT00010019914, ENSLCAT00010061814, ENSLCAT00010004138	121	595	19493	1.08302	1	1
UP_KW_LIGAND	KW-0862~Zinc	11	6.14525	0.775945	1	ENSLCAT00010048720, ENSLCAT00010004109, ENSLCAT00010047684, ENSLCAT00010018215, ENSLCAT00010055644, ENSLCAT00010019914, ENSLCAT00010006735, ENSLCAT00010034118, ENSLCAT00010061814, ENSLCAT00010004138, ENSLCAT00010055638	33	3081	8514	0.92113	1	1
UP_KW_DOMAIN	KW-0863~Zinc-finger	3	1.67598	0.986404	1	ENSLCAT00010019914, ENSLCAT00010034118, ENSLCAT00010061814	107	1075	18635	0.486025	1	1
Annotation Cluster 18 (Fibronectin type-III)	Enrichment Score: 0.12211362459421093
INTERPRO	IPR003961:FN3_dom	3	1.67598	0.747126	0.952381	ENSLCAT00010045807, ENSLCAT00010044919, ENSLCAT00010045812	175	530	34670	1.1214	1	1
INTERPRO	IPR036116:FN3_sf	3	1.67598	0.752701	0.952381	ENSLCAT00010045807, ENSLCAT00010044919, ENSLCAT00010045812	175	536	34670	1.10885	1	1
UP_SEQ_FEATURE	DOMAIN:Fibronectin type-III	3	1.67598	0.753715	1	ENSLCAT00010045807, ENSLCAT00010044919, ENSLCAT00010045812	172	512	32485	1.10664	1	1
SMART	SM00060:FN3	3	1.67598	0.766165	1	ENSLCAT00010045807, ENSLCAT00010044919, ENSLCAT00010045812	121	448	19493	1.07879	1	1
Annotation Cluster 19 (Ser-Thr/Tyr kinase domain)	Enrichment Score: 0.05307881271779987
INTERPRO	IPR001245:Ser-Thr/Tyr_kinase_cat_dom	3	1.67598	0.531661	0.952381	ENSLCAT00010033012, ENSLCAT00010033036, ENSLCAT00010045807, ENSLCAT00010045812	175	352	34670	1.68847	1	1
INTERPRO	IPR017441:Protein_kinase_ATP_BS	3	1.67598	0.943382	0.952381	ENSLCAT00010033012, ENSLCAT00010033036, ENSLCAT00010045807, ENSLCAT00010045812	175	904	34670	0.657459	1	1
INTERPRO	IPR000719:Prot_kinase_dom	3	1.67598	0.985484	0.985484	ENSLCAT00010033012, ENSLCAT00010033036, ENSLCAT00010045807, ENSLCAT00010045812	175	1216	34670	0.488769	1	1
UP_SEQ_FEATURE	DOMAIN:Protein kinase	3	1.67598	0.988859	1	ENSLCAT00010033012, ENSLCAT00010033036, ENSLCAT00010045807, ENSLCAT00010045812	172	1215	32485	0.466336	1	1
INTERPRO	IPR011009:Kinase-like_dom_sf	3	1.67598	0.991083	0.991083	ENSLCAT00010033012, ENSLCAT00010033036, ENSLCAT00010045807, ENSLCAT00010045812	175	1324	34670	0.448899	1	1
GOTERM_MF_DIRECT	GO:0005524~ATP binding	6	3.35196	0.99154	0.99154	ENSLCAT00010033012, ENSLCAT00010024655, ENSLCAT00010033036, ENSLCAT00010045807, ENSLCAT00010045852, ENSLCAT00010045812, ENSLCAT00010005865	99	3252	28036	0.522494	1	1

## Sheet: Table_S7
Table S7. Numbers and percentages in of single nucleotide variants identified in the akame and barramundi genomes.
(1) Akame (Kochi)
Type (alphabetical order)	Count	Percent
3_prime_UTR_variant	72	0.00014
5_prime_UTR_premature_start_codon_gain_variant	11	2e-05
5_prime_UTR_variant	122	0.00023
downstream_gene_variant	114587	0.22004
initiator_codon_variant	7	1e-05
intergenic_region	134279	0.25785
intron_variant	132252	0.25396
missense_variant	11705	0.02248
splice_acceptor_variant	75	0.00014
splice_donor_variant	78	0.00015
splice_region_variant	2021	0.00388
start_lost	43	8e-05
stop_gained	311	0.0006
stop_lost	43	8e-05
stop_retained_variant	10	2e-05
synonymous_variant	10564	0.02029
upstream_gene_variant	114578	0.22002
(2) Akame (Miyazaki)
Type (alphabetical order)	Count	Percent
3_prime_UTR_variant	76	0.00015
5_prime_UTR_premature_start_codon_gain_variant	18	4e-05
5_prime_UTR_variant	123	0.00025
downstream_gene_variant	112477	0.22421
initiator_codon_variant	7	1e-05
intergenic_region	128596	0.25635
intron_variant	124919	0.24902
missense_variant	11256	0.02244
splice_acceptor_variant	50	0.0001
splice_donor_variant	56	0.00011
splice_region_variant	1921	0.00383
start_lost	50	0.0001
stop_gained	224	0.00045
stop_lost	40	8e-05
stop_retained_variant	7	1e-05
synonymous_variant	10640	0.02121
upstream_gene_variant	111190	0.22165
(3) Barramundi (SG, Singapore)
Type (alphabetical order)	Count	Percent
3_prime_UTR_variant	395	0.00018
5_prime_UTR_premature_start_codon_gain_variant	81	4e-05
5_prime_UTR_variant	611	0.00027
downstream_gene_variant	462985	0.20772
initiator_codon_variant	11	0
intergenic_region	591826	0.26553
intron_variant	611342	0.27428
missense_variant	31172	0.01399
splice_acceptor_variant	162	7e-05
splice_donor_variant	157	7e-05
splice_region_variant	9556	0.00429
start_lost	115	5e-05
stop_gained	648	0.00029
stop_lost	76	3e-05
stop_retained_variant	47	2e-05
synonymous_variant	48618	0.02181
upstream_gene_variant	471081	0.21135
(4) Barramundi (India)
Type (alphabetical order)	Count	Percent
3_prime_UTR_variant	177	0.00013
5_prime_UTR_premature_start_codon_gain_variant	58	4e-05
5_prime_UTR_variant	321	0.00024
downstream_gene_variant	280479	0.2089
initiator_codon_variant	6	0
intergenic_region	338116	0.25183
intron_variant	375367	0.27957
missense_variant	21395	0.01594
splice_acceptor_variant	90	7e-05
splice_donor_variant	115	9e-05
splice_region_variant	6120	0.00456
start_lost	86	6e-05
stop_gained	476	0.00035
stop_lost	56	4e-05
stop_retained_variant	20	1e-05
synonymous_variant	33610	0.02503
upstream_gene_variant	286149	0.21312
(5) Barramundi (Thailand)
Type (alphabetical order)	Count	Percent
3_prime_UTR_variant	320	0.00016
5_prime_UTR_premature_start_codon_gain_variant	90	4e-05
5_prime_UTR_variant	482	0.00024
downstream_gene_variant	417031	0.20397
initiator_codon_variant	9	0
intergenic_region	525148	0.25685
intron_variant	584481	0.28587
missense_variant	28432	0.01391
splice_acceptor_variant	117	6e-05
splice_donor_variant	201	0.0001
splice_region_variant	9347	0.00457
start_lost	112	5e-05
stop_gained	536	0.00026
stop_lost	54	3e-05
stop_retained_variant	55	3e-05
synonymous_variant	49910	0.02441
upstream_gene_variant	428271	0.20946
(6) Barramundi (Indonesia)
Type (alphabetical order)	Count	Percent
3_prime_UTR_variant	284	0.00014
5_prime_UTR_premature_start_codon_gain_variant	125	6e-05
5_prime_UTR_variant	513	0.00025
downstream_gene_variant	413043	0.20512
initiator_codon_variant	11	1e-05
intergenic_region	519472	0.25798
intron_variant	570940	0.28353
missense_variant	28055	0.01393
splice_acceptor_variant	129	6e-05
splice_donor_variant	168	8e-05
splice_region_variant	8949	0.00444
start_lost	101	5e-05
stop_gained	513	0.00025
stop_lost	63	3e-05
stop_retained_variant	60	3e-05
synonymous_variant	47341	0.02351
upstream_gene_variant	423885	0.21051

## Sheet: Table_S8-(a)
Table S8-(a). A list of genes showing significantly higher w values in akame than those in barramundi (222 genes). The list is sorted by selection (intensified or relaxed) and RELAX FDR P-value. "NA" in RELAX analysis means "Not Applicable" by too few nucleotide replacements in dataset.
Gene ID (scaffold assembly)	GenBank_ID	ENSEMBL_transcript_ID	w0 (m1)	w1 (m1)	lnL (m1)	w0 (m2)	w1 (m2)	w2 (m2)	lnL (m2)	kai square	p-value	FDR adjusted p-value	RELAX k (akame)	RELAX P-value (akame)	RELAX FDR adjusted P-value (akame)	Selection	Description
Akame.00g237210	XM_018680547.1	ENSLCAT00010049938	0.0376	0.20237	-31034.8	0.03797	0.01755	0.32058	-30998.3	72.9788	0	0	15.0145	0	0	intensified	low-density lipoprotein receptor-related protein 1-like (LOC108885979), mRNA
Akame.00g478720	XM_018666067.1	ENSLCAT00010013081	0.09898	0.42031	-10252	0.09976	0.0001	1.00065	-10232.2	39.7325	2.91e-10	5.14e-07	11.0296	0	0	intensified	zinc finger protein 335 (znf335), transcript variant X5, mRNA
Akame.00g153450	XM_018666732.1	ENSLCAT00010036183	0.063	0.32637	-18532.4	0.06358	0.02122	0.43777	-18518.4	28.0398	1.19e-07	6.98e-05	22.8666	0	0	intensified	chromodomain helicase DNA binding protein 9 (chd9), transcript variant X8, mRNA
Akame.00g404940	XM_018668635.1	ENSLCAT00010062425	0.03379	0.16599	-11090.8	0.03379	0.02486	0.28999	-11084	13.6714	0.000217746	0.0150125	13.0264	0	0	intensified	ankyrin-1-like (LOC108878191), transcript variant X20, mRNA
Akame.00g281890	XM_018700351.1	ENSLCAT00010003482	0.12913	0.50398	-9426.79	0.12993	0.13918	0.82096	-9420.15	13.2727	0.000269306	0.017098	8.11343	0	0	intensified	insulin receptor substrate 2 (irs2), mRNA
Akame.00g190110	XM_018664648.1		0.16065	0.4831	-21392	0.16148	0.10417	0.76081	-21383.1	17.8435	2.4e-05	0.0028994	14.4155	2.22045e-16	1.62e-13	intensified	polycystin 1, transient receptor potential channel interacting (pkd1), mRNA
Akame.00g160790	XM_018664294.1	ENSLCAT00010010761	0.21788	0.4241	-12173.5	0.22086	0.05797	0.63132	-12161.8	23.4194	1.3e-06	0.000449009	50	4.44089e-16	2.99077e-13	intensified	zinc finger protein 592 (znf592), mRNA
Akame.00g143700	XM_018678334.1	ENSLCAT00010060526	0.08472	0.39844	-16385.6	0.08546	0.05037	0.5412	-16375	21.1025	4.35e-06	0.000937096	50	6.66134e-16	4.16572e-13	intensified	proline-rich protein 12-like (LOC108884440), mRNA
Akame.00g053310	XM_018674482.1	ENSLCAT00010026996	0.10073	0.58539	-8119.12	0.10173	0.07377	0.73379	-8113.3	11.6295	0.000649156	0.0311682	18.7675	2.35367e-14	1.21214e-11	intensified	calmodulin-binding transcription activator 1-like (LOC108882151), transcript variant X8, mRNA
Akame.00g180230	XM_018681950.1	ENSLCAT00010017999	0.11114	0.22656	-11433.9	0.11168	0.02635	0.38238	-11424.2	19.5812	9.64e-06	0.00146701	50	3.16414e-14	1.47335e-11	intensified	serine/threonine-protein kinase WNK4-like (LOC108886867), mRNA
Akame.00g152850	XM_018663296.1		0.09058	0.29601	-9685.7	0.09195	0.02995	0.46526	-9674.43	22.5466	2.05e-06	0.000565652	21.8806	7.40519e-14	2.8188e-11	intensified	filamin B (flnb), mRNA
Akame.00g321560	XM_018700308.1	ENSLCAT00010021063	0.08882	0.2202	-9369.02	0.08928	0.01331	0.2975	-9362.55	12.9369	0.000322161	0.0198816	6.09192	6.78346e-14	2.8188e-11	intensified	A disintegrin and metalloproteinase with thrombospondin motifs 9-like (LOC108899700), mRNA
Akame.00g313620	XM_018695720.1	ENSLCAT00010001841	0.14033	0.43984	-10828.3	0.14216	0.0731	0.54767	-10822.2	12.271	0.000460041	0.024457	50	7.13873e-14	2.8188e-11	intensified	TBC1 domain family member 1 (tbc1d1), mRNA
Akame.00g197150	XM_018682351.1	ENSLCAT00010037563	0.03028	0.12228	-22211.5	0.03033	0.00439	0.1819	-22195	33.0172	9.13e-09	1.15e-05	29.4083	9.08162e-14	3.3129e-11	intensified	WD repeat and FYVE domain containing 3 (wdfy3), transcript variant X6, mRNA
Akame.00g415400	XM_018663821.1	ENSLCAT00010027240	0.09477	0.52825	-8239.03	0.09555	0.01734	0.81383	-8226	26.0684	3.3e-07	0.000153056	10.8972	1.85185e-13	6.23576e-11	intensified	SH3 and multiple ankyrin repeat domains protein 3-like (LOC108875131), transcript variant X3, mRNA
Akame.00g094240	XM_018690374.1	ENSLCAT00010037104	0.1019	0.32733	-7498.88	0.1029	0.05564	0.59564	-7491.95	13.8621	0.000196729	0.0141149	50	2.00839e-13	6.5124e-11	intensified	adhesion G protein-coupled receptor A3 (adgra3), mRNA
Akame.00g243150	XM_018701761.1	ENSLCAT00010033874	0.06179	0.31512	-18785.4	0.06248	0.03019	0.39912	-18775.3	20.1331	7.22e-06	0.0012028	50	2.32037e-13	7.00511e-11	intensified	neurobeachin-like protein 1 (LOC108900609), mRNA
Akame.00g009460	XM_018686057.1	ENSLCAT00010032130	0.13121	0.39153	-7788.14	0.13179	0.03814	0.70889	-7776.57	23.1336	1.51e-06	0.000476323	50	3.84026e-13	1.05067e-10	intensified	dystroglycan-like (LOC108889537), mRNA
Akame.00g262070	XM_018680829.1	ENSLCAT00010061704	0.05302	0.27195	-10743.3	0.05341	0.0365	0.39832	-10736.6	13.4237	0.000248466	0.0162423	19.6519	4.51195e-13	1.1529e-10	intensified	ATP binding cassette subfamily A member 3 (abca3), transcript variant X4, mRNA
Akame.00g105890	XM_018700748.1	ENSLCAT00010029898	0.0775	0.29902	-13430.2	0.07795	0.05056	0.42986	-13423.1	14.1161	0.00017187	0.0128538	7.51719	8.31446e-13	1.91561e-10	intensified	scribbled planar cell polarity protein (scrib), mRNA
Akame.00g258260	XM_018697974.1	ENSLCAT00010030767	0.11569	0.39913	-10965.1	0.11662	0.0001	0.55947	-10953	24.1585	8.87e-07	0.000326244	50	1.62925e-12	3.65746e-10	intensified	jumonji and AT-rich interaction domain containing 2 (jarid2), mRNA
Akame.00g272820	XM_018672060.1	ENSLCAT00010018186	0.12575	0.38158	-6540.22	0.1273	0.06946	0.61658	-6534.08	12.2948	0.000454226	0.0243621	50	1.94966e-12	4.26732e-10	intensified	two pore segment channel 2 (tpcn2), mRNA
Akame.00g339500	XM_018698291.1	ENSLCAT00010005260	0.29092	0.53114	-15590.3	0.29298	0.07542	0.86414	-15579.8	20.9169	4.8e-06	0.000962024	8.92671	2.92899e-12	6.25447e-10	intensified	uncharacterized LOC108898338 (LOC108898338), transcript variant X4, mRNA
Akame.00g059120	XM_018678028.1	ENSLCAT00010054820	0.09837	0.23358	-13325.4	0.0988	0.05802	0.32601	-13320	10.689	0.00107775	0.0428431	47.3914	4.11737e-12	8.58276e-10	intensified	microtubule crosslinking factor 1 (mtcl1), transcript variant X4, mRNA
Akame.00g225350	XM_018661054.1	ENSLCAT00010050479	0.03003	0.1751	-20233.1	0.03019	0.00681	0.24365	-20222	22.1114	2.57e-06	0.00066779	22.949	7.66787e-12	1.49183e-09	intensified	unc-80 homolog, NALCN activator (unc80), mRNA
Akame.00g184170	XM_018698617.1	ENSLCAT00010000225	0.19192	0.82625	-13063.8	0.19426	0.14683	1.02602	-13058	11.5523	0.000676661	0.032105	50	8.06988e-12	1.53591e-09	intensified	nucleosome-remodeling factor subunit BPTF-like (LOC108898655), mRNA
Akame.00g238980	XM_018681379.1	ENSLCAT00010041342	0.12094	0.2493	-14631.4	0.12183	0.06405	0.35959	-14623.8	15.1291	0.000100406	0.00913485	7.41036	1.13864e-11	2.12103e-09	intensified	ciliary rootlet coiled-coil, rootletin (crocc), mRNA
Akame.00g125650	XM_018681001.1	ENSLCAT00010018362	0.13719	0.47419	-5266.87	0.13871	0.0001	0.66978	-5261.26	11.2201	0.000809174	0.0351771	50	1.93764e-11	3.53417e-09	intensified	sorbin and SH3 domain containing 1 (sorbs1), transcript variant X5, mRNA
Akame.00g148520	XM_018667720.1	ENSLCAT00010042935	0.0485	0.42442	-6520.02	0.04976	0.00967	0.67754	-6509.12	21.8045	3.02e-06	0.00070112	50	2.50399e-11	4.29851e-09	intensified	VPS50, EARP/GARPII complex subunit (vps50), mRNA
Akame.00g157240	XM_018667954.1	ENSLCAT00010000916	0.20931	0.42324	-5566.76	0.21363	0.08388	0.61261	-5560.57	12.3797	0.000434033	0.0237909	34.1458	2.49025e-11	4.29851e-09	intensified	myocardial zonula adherens protein-like (LOC108877781), transcript variant X3, mRNA
Akame.00g154490	XM_018666716.1	ENSLCAT00010052195	0.0738	0.33172	-11083.5	0.07437	0.06391	0.43175	-11076.5	14.0643	0.000176665	0.0129922	9.32415	3.12906e-11	5.26826e-09	intensified	transient receptor potential cation channel subfamily M member 7 (trpm7), transcript variant X2, mRNA
Akame.00g007260	XM_018666031.1	ENSLCAT00010047798	0.05178	0.24777	-12981.2	0.05207	0.01616	0.44363	-12967.4	27.5635	1.52e-07	7.89e-05	50	3.75158e-11	6.08242e-09	intensified	dihydropyridine-sensitive L-type skeletal muscle calcium channel subunit alpha-1-like (LOC108876486), mRNA
Akame.00g211340	XM_018690094.1	ENSLCAT00010043665	0.23215	0.41306	-11130.3	0.2329	0.03959	0.58008	-11124.2	12.1589	0.000488547	0.0255764	6.1848	8.54771e-11	1.3129e-08	intensified	tubulin tyrosine ligase like 5 (ttll5), transcript variant X3, mRNA
Akame.00g279750	XM_018660908.1	ENSLCAT00010059766	0.11906	0.15462	-12619.8	0.11934	0.0278	0.28067	-12613	13.5783	0.000228816	0.0154145	50	9.71179e-11	1.46598e-08	intensified	ras-associated and pleckstrin homology domains-containing protein 1-like (LOC108872960), transcript variant X2, mRNA
Akame.00g259680	XM_018699714.1	ENSLCAT00010003885	0.16	0.73047	-11001.7	0.16174	0.13657	1.0721	-10993.6	16.2004	5.7e-05	0.00584717	7.85129	1.45246e-10	2.02155e-08	intensified	laminin subunit alpha 4 (lama4), mRNA
Akame.00g122330	XM_018683353.1	ENSLCAT00010040761	0.05424	0.523	-4631.81	0.0567	0.0001	0.64306	-4624.15	15.3251	9.05e-05	0.00840827	50	1.44313e-10	2.02155e-08	intensified	transient receptor potential cation channel subfamily M member 5 (trpm5), mRNA
Akame.00g182160	XM_018664216.1	ENSLCAT00010036488	0.06961	0.39466	-11593.4	0.07036	0.03755	0.51683	-11584.4	18.0457	2.16e-05	0.00269809	50	2.95841e-10	3.80896e-08	intensified	inositol 1,4,5-trisphosphate receptor type 2 (itpr2), mRNA
Akame.00g127660	XM_018697790.1	ENSLCAT00010030277	0.0721	0.553	-10669.9	0.07377	0.05086	0.67892	-10658.2	23.3897	1.32e-06	0.000449009	32.5603	3.25346e-10	4.12813e-08	intensified	Ral GTPase activating protein catalytic alpha subunit 2 (ralgapa2), transcript variant X4, mRNA
Akame.00g162190	XM_018682160.1	ENSLCAT00010031920	0.11244	0.48587	-5800.29	0.11619	0.05049	0.67125	-5791.69	17.2007	3.36e-05	0.00380512	50	7.31231e-10	8.42359e-08	intensified	eosinophil peroxidase-like (LOC108886978), transcript variant X2, mRNA
Akame.00g225480	XM_018689244.1	ENSLCAT00010028168	0.09678	0.11013	-23392.7	0.09706	0.01595	0.19749	-23381.6	22.1242	2.56e-06	0.00066779	50	9.26556e-10	1.04e-07	intensified	neurobeachin like 2 (nbeal2), mRNA
Akame.00g035460	XM_018671014.1	ENSLCAT00010008045	0.13802	0.30086	-6380.5	0.14097	0.00335	0.44759	-6369.08	22.8469	1.75e-06	0.000533869	35.797	1.06952e-09	1.18528e-07	intensified	IQ motif and SEC7 domain-containing protein 3-like (LOC108879655), mRNA
Akame.00g116090	XM_018662892.1	ENSLCAT00010034422	0.09421	0.23961	-14201.6	0.09441	0.05528	0.33793	-14196	11.265	0.000789841	0.0348517	50	1.09832e-09	1.20197e-07	intensified	mediator complex subunit 13 like (med13l), transcript variant X5, mRNA
Akame.00g364870	XM_018693959.1	ENSLCAT00010035615	0.03627	0.18856	-9503.96	0.03641	0.0001	0.40619	-9487.75	32.4113	1.25e-08	1.28e-05	50	1.57317e-09	1.57417e-07	intensified	dedicator of cytokinesis 10 (dock10), transcript variant X8, mRNA
Akame.00g227600	XM_018686141.1	ENSLCAT00010011624	0.11534	0.38979	-5628.09	0.11613	0.03467	0.62611	-5622	12.1937	0.00047952	0.0253399	50	2.08104e-09	2.04713e-07	intensified	tyrosine-protein phosphatase non-receptor type 3-like (LOC108889594), transcript variant X2, mRNA
Akame.00g095850	XM_018704275.1	ENSLCAT00010014932	0.05243	0.21672	-13792.3	0.05284	0.02637	0.30121	-13784	16.6451	4.51e-05	0.00485009	50	2.58401e-09	2.51367e-07	intensified	chromodomain helicase DNA binding protein 3 (chd3), mRNA
Akame.00g075430	XM_018703224.1	ENSLCAT00010042345	0.16127	0.31951	-13802.3	0.1621	0.06102	0.59342	-13791.9	20.6115	5.63e-06	0.00105629	6.21368	7.25246e-09	6.16459e-07	intensified	KIAA0922 ortholog (kiaa0922), transcript variant X2, mRNA
Akame.00g044710	XM_018702180.1	ENSLCAT00010014838	0.07273	0.47883	-11213.5	0.07369	0.09274	0.5868	-11208.1	10.7676	0.00103291	0.04188	13.1898	8.75867e-09	7.16656e-07	intensified	SRC kinase signaling inhibitor 1 (srcin1), transcript variant X5, mRNA
Akame.00g092260	XM_018665541.1	ENSLCAT00010010332	0.03202	0.32509	-7661.63	0.0326	0.0001	0.48773	-7651.07	21.1271	4.3e-06	0.000937096	12.0804	1.0537e-08	8.38652e-07	intensified	teneurin transmembrane protein 4 (tenm4), transcript variant X2, mRNA
Akame.00g361080	XM_018660221.1	ENSLCAT00010048380	0.09125	0.65107	-5838.08	0.09385	0.1481	0.84582	-5832.4	11.3469	0.000755754	0.0344895	13.2816	1.58891e-08	1.18896e-06	intensified	diacylglycerol lipase beta (daglb), mRNA
Akame.00g001340	XM_018700155.1	ENSLCAT00010033982	0.03753	0.2187	-6303.73	0.03775	0.01554	0.32257	-6297.38	12.7062	0.000364444	0.0211593	50	1.75842e-08	1.2937e-06	intensified	ATPase plasma membrane Ca2+ transporting 3 (atp2b3), transcript variant X4, mRNA
Akame.00g206220	XM_018675685.1	ENSLCAT00010032564	0.1445	0.55925	-5597.74	0.14603	0.06462	0.85258	-5590.88	13.7303	0.000211023	0.01478	10.4075	2.05189e-08	1.48465e-06	intensified	SLAIN motif-containing protein-like (LOC108882899), mRNA
Akame.00g389070	XM_018692503.1	ENSLCAT00010004968	0.07682	0.4609	-9440.39	0.07905	0.05109	0.57719	-9431.58	17.6334	2.68e-05	0.00311022	50	2.11156e-08	1.5153e-06	intensified	MET proto-oncogene, receptor tyrosine kinase (met), mRNA
Akame.00g326030	XM_018672882.1	ENSLCAT00010007580	0.01199	0.21886	-6106.36	0.012	0.0001	0.46092	-6096.01	20.6954	5.38e-06	0.00103301	14.0374	3.92773e-08	2.6865e-06	intensified	ubiquitin specific peptidase 7 (usp7), transcript variant X5, mRNA
Akame.00g146330	XM_018685463.1	ENSLCAT00010000606	0.22824	0.68803	-5516.57	0.23669	0.02884	0.99488	-5508.21	16.714	4.35e-05	0.00473487	50	8.96121e-08	5.24663e-06	intensified	SH3 domain-binding protein 1-like (LOC108889122), mRNA
Akame.00g359740	XM_018696236.1	ENSLCAT00010029990	0.04197	0.23221	-8763.67	0.04208	0.0415	0.35188	-8758.38	10.5787	0.00114395	0.0446698	12.8422	9.00725e-08	5.24663e-06	intensified	phospholipase C beta 1 (plcb1), transcript variant X2, mRNA
Akame.00g071280	XM_018701905.1	ENSLCAT00010028238	0.04829	0.16105	-11336.2	0.04853	0.00679	0.43445	-11321.3	29.94	4.46e-08	3.58e-05	19.2996	9.24715e-08	5.32623e-06	intensified	chromodomain helicase DNA binding protein 1 (chd1), mRNA
Akame.00g064810	XM_018677278.1	ENSLCAT00010054043	0.12492	0.27731	-5700.43	0.12594	0.0001	0.40752	-5693.08	14.6963	0.000126295	0.0104034	6.66114	1.28001e-07	7.21115e-06	intensified	discoidin domain-containing receptor 2-like (LOC108883796), transcript variant X1, mRNA
Akame.00g426120	XM_018663068.1	ENSLCAT00010038383	0.20526	0.37825	-4985.89	0.20802	0.04579	0.69433	-4979.74	12.2896	0.000455495	0.0243621	20.3575	1.2967e-07	7.21115e-06	intensified	von Willebrand factor A domain-containing protein 7-like (LOC108874559), mRNA
Akame.00g141040	XM_018681559.1	ENSLCAT00010046552	0.04208	0.37962	-4048.61	0.04338	0.0001	0.53771	-4037.67	21.8723	2.91e-06	0.000695066	50	2.5588e-07	1.22417e-05	intensified	phosphodiesterase 2A (pde2a), mRNA
Akame.00g016690	XM_018691656.1	ENSLCAT00010014781	0.03456	0.08839	-27456.5	0.03459	0.02163	0.16041	-27447.4	18.0329	2.17e-05	0.00269809	50	2.54695e-07	1.22417e-05	intensified	ryanodine receptor 1-like (LOC108893541), mRNA
Akame.00g266090	XM_018684214.1	ENSLCAT00010007650	0.23443	0.30317	-26766.5	0.23467	0.15352	0.46861	-26761.3	10.4004	0.00125989	0.0473128	50	3.13185e-07	1.45847e-05	intensified	WDFY family member 4 (wdfy4), mRNA
Akame.00g196670	XM_018673691.1	ENSLCAT00010015071	0.03034	0.16853	-4165.51	0.03041	0.0001	0.28331	-4157.51	16.017	6.28e-05	0.00636776	50	3.52656e-07	1.6336e-05	intensified	ral guanine nucleotide dissociation stimulator (ralgds), transcript variant X5, mRNA
Akame.00g262430	XM_018703081.1	ENSLCAT00010013766	0.09221	0.2683	-6514.96	0.09294	0.02817	0.39423	-6509.34	11.2359	0.000802319	0.0351771	3.18077	4.09106e-07	1.86548e-05	intensified	FERM and PDZ domain-containing protein 4-like (LOC108901559), transcript variant X3, mRNA
Akame.00g234700	XM_018688166.1	ENSLCAT00010033518	0.06768	0.20559	-8695.34	0.06792	0.01065	0.39505	-8686.33	18.0067	2.2e-05	0.00269809	20.0511	4.452e-07	2.01955e-05	intensified	plasma membrane calcium-transporting ATPase 2 (LOC108891049), transcript variant X8, mRNA
Akame.00g139010	XM_018698893.1	ENSLCAT00010015189	0.06727	0.43952	-5053.61	0.06814	0.0534	0.67548	-5047.66	11.9126	0.000557564	0.0286076	50	4.81077e-07	2.17105e-05	intensified	ankyrin repeat domain 13B (ankrd13b), mRNA
Akame.00g001310	XM_018700156.1	ENSLCAT00010030159	0.13477	0.42657	-5208.39	0.13672	0.01967	0.68431	-5202.48	11.8189	0.000586324	0.0295675	50	6.32028e-07	2.69922e-05	intensified	LAS1 like, ribosome biogenesis factor (las1l), mRNA
Akame.00g317290	XM_018660793.1	ENSLCAT00010003997	0.04348	0.28787	-4016.94	0.04375	0.0001	0.44337	-4010.7	12.4827	0.000410741	0.0230674	50	7.01041e-07	2.89249e-05	intensified	HECT domain E3 ubiquitin protein ligase 2 (hectd2), mRNA
Akame.00g143980	XM_018681829.1	ENSLCAT00010023786	0.06299	0.20463	-8601.5	0.06332	0.02696	0.43742	-8591.59	19.8301	8.46e-06	0.00138324	7.94689	1.1982e-06	4.64172e-05	intensified	calpain-15-like (LOC108886792), mRNA
Akame.00g387120	XM_018664043.1	ENSLCAT00010014106	0.04898	0.15546	-6335.6	0.04927	0.01974	0.25681	-6329.95	11.2997	0.000775186	0.0344895	17.0503	1.38016e-06	5.20833e-05	intensified	chromodomain helicase DNA binding protein 2 (chd2), transcript variant X3, mRNA
Akame.00g150460	XM_018701404.1	ENSLCAT00010053928	0.06598	0.12894	-17974.9	0.06607	0.02295	0.26527	-17964.6	20.566	5.76e-06	0.00105918	50	1.3947e-06	5.24058e-05	intensified	triple functional domain protein-like (LOC108900391), mRNA
Akame.00g365090	XM_018664996.1	ENSLCAT00010052808	0.01615	0.3415	-2319.76	0.01642	0.02568	0.54108	-2314.59	10.3233	0.00131361	0.0488106	50	1.51877e-06	5.5869e-05	intensified	mitogen-activated protein kinase kinase 7 (map2k7), transcript variant X1, mRNA
Akame.00g229260	XM_018682729.1	ENSLCAT00010023443	0.08057	0.60355	-12336	0.08199	0.0001	0.73069	-12326.9	18.0453	2.16e-05	0.00269809	50	1.60955e-06	5.84716e-05	intensified	non-SMC condensin I complex subunit D2 (ncapd2), mRNA
Akame.00g299550	XM_018674712.1	ENSLCAT00010031224	0.06004	0.26795	-5576.12	0.06252	0.03537	0.35081	-5570.23	11.7701	0.000601882	0.0299285	15.9953	1.70909e-06	6.13242e-05	intensified	lysine acetyltransferase 14 (kat14), mRNA
Akame.00g181820	XM_018664077.1	ENSLCAT00010037976	0.17567	0.66766	-11453	0.17786	0.11975	0.8219	-11447	12.1541	0.000489791	0.0255764	8.49734	2.02793e-06	7.10181e-05	intensified	peptidase domain containing associated with muscle regeneration 1 (pamr1), transcript variant X3, mRNA
Akame.00g053470	XM_018674501.1	ENSLCAT00010029112	0.05203	0.39377	-5974.34	0.0529	0.0001	0.54219	-5964.8	19.077	1.26e-05	0.0018163	21.6858	2.54683e-06	8.64245e-05	intensified	semaphorin-3F-like (LOC108882167), mRNA
Akame.00g238260	XM_018686499.1	ENSLCAT00010046904	0.06148	0.406	-7691.76	0.06205	0.0001	0.60189	-7681.58	20.3728	6.37e-06	0.00110279	10.1693	2.84035e-06	9.4832e-05	intensified	ubiquitin specific peptidase 4 (usp4), mRNA
Akame.00g242340	XM_018671626.1	ENSLCAT00010044044	0.17619	0.30281	-5238.6	0.17781	0.04075	0.70482	-5230.93	15.3249	9.05e-05	0.00840827	50	3.71412e-06	0.000118244	intensified	E3 ubiquitin-protein ligase HECW2-like (LOC108880202), mRNA
Akame.00g262890	XM_018671751.1	ENSLCAT00010005480	0.02966	0.36304	-3247.76	0.03017	0.0001	0.56151	-3241.78	11.9413	0.000549035	0.0283347	16.5458	4.38571e-06	0.000135678	intensified	retinoid X receptor alpha (rxra), transcript variant X7, mRNA
Akame.00g439140	XM_018677426.1	ENSLCAT00010007829	0.01788	0.13352	-5038.93	0.01794	0.0001	0.19398	-5033.27	11.3127	0.000769797	0.0344895	11.7871	4.52724e-06	0.000139074	intensified	serine/threonine-protein kinase tousled-like 1-B (LOC108883874), transcript variant X1, mRNA
Akame.00g040840	XM_018689648.1	ENSLCAT00010020299	0.06895	0.29016	-7387.19	0.07038	0.00383	0.419	-7378.06	18.2644	1.92e-05	0.00249521	15.2536	4.93824e-06	0.000149084	intensified	SH2B adapter protein 1-like (LOC108892213), transcript variant X2, mRNA
Akame.00g316020	XM_018661408.1	ENSLCAT00010029429	0.01973	0.21417	-1616.56	0.02011	0.01802	0.40292	-1611.17	10.7647	0.00103454	0.04188	28.6349	4.9059e-06	0.000149084	intensified	pellino E3 ubiquitin protein ligase 1 (peli1), mRNA
Akame.00g032500	XM_018702856.1	ENSLCAT00010018235	0.01298	0.372	-8893.91	0.01343	0.00946	0.47565	-8882.97	21.8785	2.9e-06	0.000695066	50	5.30254e-06	0.000155784	intensified	cullin associated and neddylation dissociated 1 (cand1), mRNA
Akame.00g049990	XM_018690836.1	ENSLCAT00010005872	0.0375	0.16599	-6406.6	0.0376	0.0001	0.42599	-6395.61	21.9775	2.76e-06	0.000695066	17.9009	5.75745e-06	0.00016419	intensified	signal-induced proliferation-associated 1-like protein 1 (LOC108893047), transcript variant X2, mRNA
Akame.00g186970	XM_018703520.1	ENSLCAT00010024130	0.02528	0.11822	-13265.3	0.02534	0.0001	0.26472	-13253.1	24.2266	8.56e-07	0.000326244	50	6.32066e-06	0.000176797	intensified	CCR4-NOT transcription complex subunit 1 (cnot1), mRNA
Akame.00g359830	XM_018680287.1	ENSLCAT00010011998	0.04489	0.63937	-12891.1	0.04596	0.04037	0.72554	-12882.6	17.0017	3.73e-05	0.00411984	50	6.52153e-06	0.000181257	intensified	HEAT repeat containing 5B (heatr5b), transcript variant X2, mRNA
Akame.00g035930	XM_018693600.1	ENSLCAT00010038040	0.12127	0.2176	-3910.8	0.12189	0.01485	0.50595	-3904.4	12.8039	0.000345892	0.020625	50	6.63282e-06	0.000182641	intensified	N-acyl phosphatidylethanolamine phospholipase D (napepld), transcript variant X3, mRNA
Akame.00g351290	XR_001959591.1	ENSLCAT00010001739	0.03863	0.2738	-3877.49	0.03904	0.0001	0.37867	-3871.63	11.7089	0.000622007	0.0303271	17.8039	8.59698e-06	0.000222682	intensified	GTPase activating Rap/RanGAP domain like 3 (garnl3), transcript variant X2, misc_RNA
Akame.00g314860	XM_018697540.1	ENSLCAT00010020499	0.06088	0.31276	-3993.34	0.06113	0.0001	0.45082	-3988.12	10.4447	0.00122999	0.0467873	50	9.15171e-06	0.000232916	intensified	cytoplasmic linker associated protein 2 (clasp2), mRNA
Akame.00g071360	XM_018701902.1	ENSLCAT00010028757	0.02718	0.1178	-17313	0.02722	0.01582	0.19522	-17305.8	14.4466	0.00014419	0.0112608	7.47706	1.06856e-05	0.000265773	intensified	spectrin alpha, non-erythrocytic 1 (sptan1), mRNA
Akame.00g100480	XM_018674219.1	ENSLCAT00010008939	0.03868	0.32853	-5069	0.04026	0.0001	0.43722	-5058.91	20.1896	7.01e-06	0.00119027	50	1.14031e-05	0.000279647	intensified	Ras protein specific guanine nucleotide releasing factor 2 (rasgrf2), mRNA
Akame.00g265900	XM_018684238.1	ENSLCAT00010009703	0.07835	0.22573	-7033.25	0.07845	0.02085	0.39534	-7027.84	10.8146	0.00100702	0.04188	9.0997	1.22822e-05	0.000298697	intensified	meningioma expressed antigen 5 (hyaluronidase) (mgea5), transcript variant X2, mRNA
Akame.00g362940	XM_018672290.1	ENSLCAT00010009688	0.0707	0.15737	-6308.68	0.07119	0.0001	0.30867	-6298.95	19.4652	1.02e-05	0.00153238	12.8636	1.29938e-05	0.000313391	intensified	discoidin domain receptor tyrosine kinase 1 (ddr1), transcript variant X2, mRNA
Akame.00g425750	XM_018690553.1	ENSLCAT00010044771	0.07165	0.42063	-4610.48	0.07332	0.02614	0.64617	-4602.69	15.5766	7.92e-05	0.00768341	14.8523	1.40411e-05	0.000334049	intensified	potassium voltage-gated channel subfamily H member 3-like (LOC108892826), mRNA
Akame.00g324880	XM_018674073.1	ENSLCAT00010028893	0.01821	0.16962	-2397.99	0.0189	0.0001	0.25793	-2391.19	13.6011	0.000226059	0.0153994	50	1.50779e-05	0.000353906	intensified	copine-4 (LOC108881870), mRNA
Akame.00g055450	XM_018688049.1	ENSLCAT00010019573	0.05617	0.42152	-1678.53	0.05656	0.0001	1.01834	-1671.61	13.824	0.000200758	0.0142878	50	1.60667e-05	0.000376108	intensified	ganglioside induced differentiation associated protein 1 like 1 (gdap1l1), mRNA
Akame.00g186990	XM_018703554.1	ENSLCAT00010023961	0.06978	0.2332	-5466.16	0.06982	0.0001	0.76286	-5454.08	24.1701	8.82e-07	0.000326244	50	2.1053e-05	0.000473976	intensified	Bardet-Biedl syndrome 2 (bbs2), transcript variant X2, mRNA
Akame.00g148960	XM_018666700.1	ENSLCAT00010037154	0.05317	0.40686	-3497.27	0.05414	0.0001	0.78408	-3488.5	17.5387	2.82e-05	0.00322655	50	2.29139e-05	0.000509165	intensified	TBC1 domain family member 5 (tbc1d5), mRNA
Akame.00g309880	XM_018676966.1	ENSLCAT00010041436	0.11244	0.5334	-9507.78	0.11428	0.02151	0.6765	-9499.98	15.6027	7.81e-05	0.00768341	18.2894	3.02776e-05	0.000648119	intensified	receptor-type tyrosine-protein phosphatase S-like (LOC108883619), transcript variant X5, mRNA
Akame.00g390190	XM_018702662.1	ENSLCAT00010024866	0.01299	0.37449	-8119.24	0.01305	0.0001	0.56935	-8107.05	24.3824	7.9e-07	0.000326244	50	3.436e-05	0.00071454	intensified	ubiquitin specific peptidase 9, X-linked (usp9x), mRNA
Akame.00g105360	XM_018700816.1	ENSLCAT00010031634	0.09796	0.40484	-3774.75	0.09857	0.0001	0.75168	-3769.29	10.9178	0.000952429	0.0404095	50	4.10781e-05	0.000832498	intensified	thioredoxin related transmembrane protein 3 (tmx3), mRNA
Akame.00g498420	XM_018671229.1	ENSLCAT00010011842	0.01265	0.25739	-1413.08	0.01272	0.0001	0.5757	-1404.86	16.4404	5.02e-05	0.00528005	50	4.18883e-05	0.000843062	intensified	protein phosphatase PTC7 homolog (LOC108879829), mRNA
Akame.00g063960	XM_018677177.1	ENSLCAT00010051586	0.03235	0.27987	-2475.31	0.03303	0.0001	0.4965	-2468.72	13.1964	0.000280484	0.0176805	9.93293	9.57579e-05	0.00167672	intensified	heparan sulfate 2-O-sulfotransferase 1 (hs2st1), transcript variant X2, mRNA
Akame.00g414560	XM_018680637.1	ENSLCAT00010000280	0.05851	0.30797	-4846.76	0.06156	0.00817	0.39655	-4841.37	10.7851	0.00102318	0.04188	50	0.000108577	0.0018639	intensified	sorting nexin-18-like (LOC108886032), mRNA
Akame.00g309420	XM_018697423.1	ENSLCAT00010058684	0.04736	0.39868	-3532.11	0.04877	0.01378	0.54069	-3525.62	12.9797	0.000314893	0.0195699	50	0.000117489	0.00199731	intensified	phosphorylase kinase regulatory subunit beta (phkb), transcript variant X2, mRNA
Akame.00g308270	XM_018679286.1	ENSLCAT00010000807	0.0605	0.50012	-3708.04	0.0628	0.00329	0.77532	-3700.58	14.9231	0.000111984	0.00988263	47.1593	0.0001211	0.00204284	intensified	membrane bound transcription factor peptidase, site 2 (mbtps2), transcript variant X1, mRNA
Akame.00g053860	XM_018687363.1	ENSLCAT00010036943	0.12251	0.22334	-3658.9	0.12306	0.0001	0.57746	-3649.1	19.6025	9.53e-06	0.00146701	13.5503	0.000137745	0.00226684	intensified	oxysterol-binding protein-related protein 2-like (LOC108890493), mRNA
Akame.00g302990	XM_018687700.1	ENSLCAT00010052078	0.04917	0.13505	-7031.73	0.04931	0.03355	0.24472	-7026.09	11.2937	0.000777725	0.0344895	50	0.000214665	0.00318679	intensified	potassium voltage-gated channel subfamily KQT member 2-like (LOC108890713), transcript variant X1, mRNA
Akame.00g230840	XM_018682443.1	ENSLCAT00010061737	0.06093	0.39319	-4184.94	0.06458	0.0001	0.53869	-4174.44	20.9959	4.6e-06	0.000944606	50	0.000217338	0.00321436	intensified	neuronal pentraxin receptor-like (LOC108887173), mRNA
Akame.00g459970	XM_018673093.1	ENSLCAT00010021785	0.25916	0.36581	-3780.22	0.26235	0.08994	1.13347	-3775.02	10.4064	0.00125578	0.0473128	10.4989	0.000242914	0.00351007	intensified	hydroxylysine kinase-like (LOC108881233), transcript variant X1, mRNA
Akame.00g252740	XM_018670313.1	ENSLCAT00010012350	0.14093	0.32584	-8107.6	0.14245	0.00409	0.48116	-8100.8	13.5945	0.000226846	0.0153994	9.25955	0.000249058	0.00356875	intensified	kinase insert domain receptor (kdr), transcript variant X1, mRNA
Akame.00g042980	XM_018672136.1	ENSLCAT00010013215	0.06734	0.33881	-3460.42	0.06811	0.0001	0.81934	-3453.97	12.9031	0.000328036	0.0201036	9.87926	0.000267265	0.00378986	intensified	STE20-related kinase adaptor alpha (strada), transcript variant X2, mRNA
Akame.00g317180	XM_018660782.1	ENSLCAT00010004563	0.06822	0.33546	-6843.88	0.06989	0.0336	0.42731	-6838.49	10.7845	0.00102354	0.04188	50	0.000296845	0.00414494	intensified	ARFGEF family member 3 (arfgef3), mRNA
Akame.00g399030	XM_018696492.1	ENSLCAT00010022259	0.12382	0.36774	-4858.06	0.12924	0.0018	0.43191	-4851	14.1306	0.000170551	0.0128538	50	0.000340583	0.00466636	intensified	ribonucleoprotein, PTB binding 2 (raver2), transcript variant X3, mRNA
Akame.00g308240	XM_018679291.1	ENSLCAT00010000886	0.08557	0.36445	-5485.16	0.08708	0.0001	0.44995	-5478.46	13.4027	0.000251257	0.016304	50	0.000348734	0.00474095	intensified	connector enhancer of kinase suppressor of Ras 2 (cnksr2), transcript variant X4, mRNA
Akame.00g154590	XM_018666842.1	ENSLCAT00010052433	0.04335	0.48876	-6059.5	0.04446	0.03354	0.57625	-6054.11	10.77	0.00103156	0.04188	26.7261	0.000405818	0.0053914	intensified	semaphorin-4B-like (LOC108876974), transcript variant X2, mRNA
Akame.00g178950	XM_018689414.1	ENSLCAT00010031882	0.05037	0.39637	-5179.32	0.05178	0.0001	0.52893	-5169.51	19.6064	9.52e-06	0.00146701	10.3878	0.000435539	0.00571685	intensified	rho GTPase-activating protein 44-like (LOC108892007), mRNA
Akame.00g230420	XM_018672558.1	ENSLCAT00010034343	0.10732	0.2673	-5847.45	0.10768	0.00956	0.54273	-5841.7	11.5061	0.000693673	0.032562	50	0.000479773	0.00618618	intensified	protein phosphatase 1 regulatory subunit 29-like (LOC108880837), mRNA
Akame.00g065400	XM_018677378.1	ENSLCAT00010005196	0.09578	0.40497	-5383.47	0.09612	0.04597	0.73259	-5377.81	11.3109	0.000770536	0.0344895	50	0.000696887	0.0084622	intensified	tyrosine kinase non receptor 2 (tnk2), transcript variant X1, mRNA
Akame.00g009790	XM_018685999.1	ENSLCAT00010040683	0.05699	0.09192	-6738.86	0.05706	0.0001	0.15775	-6733.19	11.3289	0.000763117	0.0344895	50	0.000821621	0.00972066	intensified	prickle-like protein 2 (LOC108889507), transcript variant X2, mRNA
Akame.00g081490	XM_018668874.1	ENSLCAT00010054395	0.08103	0.2618	-6310.85	0.08112	0.02277	0.56631	-6305.07	11.5635	0.000672605	0.0320851	26.6976	0.000909247	0.0105717	intensified	RAS protein activator like 1 (rasal1), transcript variant X2, mRNA
Akame.00g279790	XM_018660956.1	ENSLCAT00010060146	0.03594	0.09493	-9264.55	0.03595	0.02498	0.21034	-9259.42	10.2679	0.00135363	0.0499824	3.04931	0.00100268	0.0113711	intensified	mitogen-activated protein kinase kinase kinase kinase 4-like (LOC108872984), mRNA
Akame.00g239210	XM_018681449.1	ENSLCAT00010043077	0.03163	0.11167	-9018.81	0.03165	0.01083	0.1901	-9012.41	12.8041	0.000345859	0.020625	6.62719	0.00104566	0.0117671	intensified	voltage-dependent L-type calcium channel subunit alpha-1D-like (LOC108886531), transcript variant X3, mRNA
Akame.00g251820	XM_018669983.1	ENSLCAT00010029217	0.05615	0.31119	-9582.99	0.05672	0.0001	0.39031	-9575.59	14.7956	0.000119815	0.010167	25.9341	0.0011314	0.0125385	intensified	ATPase phospholipid transporting 10A (putative) (atp10a), mRNA
Akame.00g174280	XM_018696221.1	ENSLCAT00010031970	0.11125	0.15775	-4426.73	0.11171	0.0001	0.47856	-4421.25	10.9566	0.000932701	0.0399567	12.4045	0.00116241	0.0128497	intensified	major facilitator superfamily domain-containing protein 2B-like (LOC108896915), mRNA
Akame.00g066690	XM_018702803.1	ENSLCAT00010044398	0.08707	0.16801	-3996.45	0.08709	0.016	0.80569	-3989.08	14.7316	0.000123955	0.0103198	16.4913	0.00124919	0.0136197	intensified	dipeptidyl peptidase like 10 (dpp10), transcript variant X3, mRNA
Akame.00g245680	XM_018665155.1	ENSLCAT00010054330	0.14909	0.62047	-1313.8	0.15555	0.0001	1.09624	-1308.14	11.3271	0.000763834	0.0344895	50	0.00148571	0.0155219	intensified	uncharacterized protein C16orf45-like (LOC108875937), transcript variant X2, mRNA
Akame.00g026430	XM_018666221.1	ENSLCAT00010028571	0.05128	0.36782	-5857.55	0.05282	0.02374	0.44161	-5851.94	11.2228	0.000807983	0.0351771	11.7825	0.00179995	0.0181341	intensified	lysyl oxidase like 3 (loxl3), transcript variant X10, mRNA
Akame.00g166360	XM_018698006.1	ENSLCAT00010031116	0.02631	0.09724	-4800.59	0.02638	0.0001	0.1994	-4794.65	11.8627	0.000572681	0.0292134	50	0.00187929	0.0187822	intensified	polyadenylate-binding protein 1-like (LOC108898133), mRNA
Akame.00g162040	XM_018681923.1	ENSLCAT00010030601	0.16266	0.10359	-4121.8	0.16165	0.0001	999	-4114.38	14.8461	0.000116651	0.0100926	12.0514	0.00223293	0.0215301	intensified	fatty acid desaturase 2 (fads2), mRNA
Akame.00g052190	XM_018701109.1	ENSLCAT00010043941	0.03087	0.3978	-2921.43	0.03136	0.0001	0.59919	-2915.75	11.3517	0.000753805	0.0344895	5.44141	0.00271226	0.0252347	intensified	cadherin-4-like (LOC108900190), mRNA
Akame.00g251570	XM_018670032.1	ENSLCAT00010023825	0.07426	0.42197	-4847.23	0.07462	0.0001	0.59081	-4841.42	11.6275	0.000649853	0.0311682	22.1645	0.00488691	0.0407088	intensified	receptor-like tyrosine kinase (ryk), transcript variant X1, mRNA
Akame.00g223670	XM_018690697.1	ENSLCAT00010042821	0.04621	0.54775	-6546.59	0.0473	0.02663	0.68056	-6541.13	10.9201	0.00095125	0.0404095	38.4261	0.00729692	0.0566353	intensified	NADH-ubiquinone oxidoreductase 75 kDa subunit, mitochondrial-like (LOC108892916), mRNA
Akame.00g006850	XM_018665999.1	ENSLCAT00010024030	0.03182	0.45221	-11600	0.03226	0.01992	0.61133	-11587.2	25.6737	4.04e-07	0.000178394	50	0.0100806	0.0734852	intensified	disco-interacting protein 2 homolog B-A-like (LOC108876469), mRNA
Akame.00g448660	XM_018700055.1	ENSLCAT00010001302	0.04315	0.31837	-3274.13	0.04716	0.0001	0.39378	-3264.79	18.6852	1.54e-05	0.00212597	50	0.0135181	0.0926064	intensified	DNA-binding protein SATB1-like (LOC108899555), transcript variant X5, mRNA
Akame.00g480040	XM_018672177.1	ENSLCAT00010056921	0.09964	0.33516	-12695.8	0.09994	0.06613	0.61548	-12686.5	18.5446	1.66e-05	0.00221966	6.4306	0.0174922	0.111784	intensified	SH3 and multiple ankyrin repeat domains 1 (shank1), mRNA
Akame.00g152640	XM_018663347.1	ENSLCAT00010001064	0.13453	0.43953	-6488.76	0.14018	0.0001	0.565	-6482.53	12.4581	0.000416173	0.0230989	50	0.0197733	0.121827	intensified	phosphodiesterase 12 (pde12), transcript variant X1, mRNA
Akame.00g091940	XM_018665217.1	ENSLCAT00010032469	0.11595	0.07417	-3337.72	0.10589	0.00427	0.27582	-3330.88	13.677	0.000217093	0.0150125	5.66547	0.0677667	0.29169	intensified	claudin-8-like (LOC108875973), mRNA
Akame.00g173860	XM_018697900.1	ENSLCAT00010022308	0.05675	0.53329	-4011.61	0.05794	0.0001	0.75966	-4006.29	10.6408	0.00110618	0.0437761	50	0.0829639	0.332425	intensified	cyclin K (ccnk), transcript variant X2, mRNA
Akame.00g048990	XM_018694989.1	ENSLCAT00010046421	0.01262	0.0658	-2860.83	0.01262	0.0001	0.55838	-2855.38	10.9018	0.000960725	0.0405665	22.8059	0.0975802	0.366344	intensified	nuclear receptor-binding protein-like (LOC108895971), mRNA
Akame.00g079740	XM_018669065.1	ENSLCAT00010040025	0.07536	0.46838	-12791.3	0.07691	0.01535	0.61844	-12777.3	27.919	1.26e-07	6.98e-05	27.5484	0.20337	0.549368	intensified	histone acetyltransferase KAT6A-like (LOC108878406), mRNA
Akame.00g266460	XM_018688261.1	ENSLCAT00010031270	0.13851	0.60267	-3912.55	0.13971	0.03237	0.99928	-3906.66	11.7908	0.00059524	0.0298466	14.0303	0.261479	0.622416	intensified	leucine rich repeat containing 1 (lrrc1), transcript variant X5, mRNA
Akame.00g312540	XM_018693407.1	ENSLCAT00010007979	0.03805	0.05397	-4465.05	0.03632	0.05148	0.12862	-4479.29	28.4774	9.48e-08	5.98e-05	2.62537	0.282399	0.644526	intensified	ankyrin-3-like (LOC108894801), mRNA
Akame.00g171620	XM_018682130.1	ENSLCAT00010054566	0.03351	0.49608	-4240.92	0.03402	0.0001	0.65634	-4234.59	12.66	0.000373563	0.021547	1.86676	0.285815	0.649614	intensified	chloride channel protein 1-like (LOC108886967), transcript variant X2, mRNA
Akame.00g078960	XR_001960228.1	ENSLCAT00010060657	0.02927	0.37585	-3634.38	0.02939	0.0001	0.66812	-3626.69	15.3898	8.75e-05	0.00838949	50	0.63269	0.983707	intensified	serine/threonine-protein phosphatase 2B catalytic subunit gamma isoform-like (LOC108878418), transcript variant X2, misc_RNA
Akame.00g216830	XM_018699262.1	ENSLCAT00010042693	0.0486	0.35192	-8101.64	0.04886	0.0001	0.55468	-8087.21	28.8512	7.82e-08	5.31e-05	1	1	1	intensified	calcium-activated potassium channel subunit alpha-1 (LOC108899034), transcript variant X3, mRNA
Akame.00g113670	XM_018680660.1	ENSLCAT00010006151	0.06238	0.35328	-12162.7	0.0627	0.05267	0.49849	-12153.5	18.4984	1.7e-05	0.00223976	1.13748	0.721656	1	intensified	ankyrin-1-like (LOC108886045), transcript variant X7, mRNA
Akame.00g134980	XM_018696707.1	ENSLCAT00010020757	0.02962	0.15389	-6439.65	0.02981	0.0001	0.23618	-6430.81	17.6739	2.62e-05	0.00311022	1.45831	0.990158	1	intensified	WD repeat-containing protein 7-like (LOC108897210), mRNA
Akame.00g459240	XM_018673013.1	ENSLCAT00010012507	0.07772	0.51027	-4784.89	0.0805	0.0001	0.62613	-4776.97	15.8333	6.92e-05	0.00693692	1.00001	1	1	intensified	CREB regulated transcription coactivator 1 (crtc1), transcript variant X1, mRNA
Akame.00g254360	XM_018676025.1	ENSLCAT00010033167	0.10464	0.48112	-3422.03	0.10589	0.02278	0.96492	-3414.66	14.7445	0.000123105	0.0103198	1.00001	1	1	intensified	sirtuin 2 (sirt2), mRNA
Akame.00g127740	XM_018697838.1	ENSLCAT00010028039	0.04994	0.56746	-2222.88	0.05207	0.0001	0.78694	-2215.54	14.6811	0.000127316	0.0104034	1	1	1	intensified	polyadenylate-binding protein 4-like (LOC108898001), mRNA
Akame.00g164800	XM_018675906.1	ENSLCAT00010014475	0.04706	0.18064	-3468.67	0.04763	0.0001	0.30184	-3461.37	14.5933	0.000133389	0.0107996	1.22222	1	1	intensified	synaptotagmin 12 (syt12), mRNA
Akame.00g359050	XM_018663565.1	ENSLCAT00010037330	0.00949	0.23275	-4618.29	0.00957	0.0001	0.33124	-4611.03	14.5042	0.000139846	0.0111184	1.39207	0.977668	1	intensified	fermitin family member 2 (fermt2), transcript variant X4, mRNA
Akame.00g402840	XM_018669383.1	ENSLCAT00010005969	0.0132	0.34775	-5452.15	0.01397	0.0001	0.40224	-5445.27	13.7694	0.00020668	0.0145916	1.42488	0.998615	1	intensified	zinc finger SWIM-type containing 6 (zswim6), mRNA
Akame.00g328820	XM_018660289.1	ENSLCAT00010035843	0.04049	0.35074	-2730.99	0.04227	0.0001	0.4688	-2724.75	12.4725	0.000412992	0.0230674	1	1	1	intensified	dystrophin related protein 2 (drp2), mRNA
Akame.00g286780	XM_018661263.1	ENSLCAT00010042406	0.0476	0.39304	-2482.51	0.04957	0.0001	0.52942	-2476.63	11.7647	0.000603657	0.0299285	1	1	1	intensified	signal transducer and activator of transcription 1-alpha/beta-like (LOC108873137), mRNA
Akame.00g457000	XM_018704545.1	ENSLCAT00010008143	0.1908	0.78645	-4867.89	0.19851	0.08325	0.95806	-4862.08	11.6311	0.000648585	0.0311682	2.67066	0.925293	1	intensified	disks large homolog 1-like (LOC108902608), mRNA
Akame.00g203480	XM_018669925.1	ENSLCAT00010055862	0.02254	0.21731	-2780.27	0.02279	0.0001	0.33191	-2774.54	11.4613	0.00071059	0.0331797	1	1	1	intensified	family with sequence similarity 199, X-linked (fam199x), mRNA
Akame.00g328160	XM_018660275.1	ENSLCAT00010043604	0.00229	0.0001	-1214.85	0.00225	0.0001	4.30824	-1220.51	11.3212	0.000766269	0.0344895	1.4257	1	1	intensified	coiled-coil domain containing 85B (ccdc85b), mRNA
Akame.00g361860	XM_018672364.1	ENSLCAT00010000158	0.02426	0.52699	-1815.49	0.02462	0.0001	0.79641	-1810.09	10.7819	0.00102495	0.04188	1.66851	0.980421	1	intensified	transmembrane protein 145 (tmem145), mRNA
Akame.00g112320	XM_018698274.1	ENSLCAT00010057599	0.06202	0.6952	-9255.75	0.06358	0.0001	0.75327	-9249.56	12.3802	0.000433911	0.0237909	NA	NA	NA	NA	collagen type XI alpha 1 chain (col11a1), mRNA
Akame.00g047970	XM_018672608.1	ENSLCAT00010013000	0.17706	0.47955	-23240.7	0.1779	0.12244	0.64817	-23232.9	15.5861	7.88e-05	0.00768341	0.285901	0.000120744	0.00204284	relaxed	nesprin-1-like (LOC108880889), mRNA
Akame.00g039590	XM_018680239.1	ENSLCAT00010033470	0.0604	0.11293	-5088.43	0.06046	0.0001	0.41389	-5082.92	11.018	0.000902299	0.0388429	0.00345178	0.000750879	0.00905502	relaxed	PR/SET domain 13 (prdm13), mRNA
Akame.00g265790	XM_018684261.1	ENSLCAT00010014888	0.16106	0.0878	-11620.8	0.16092	0.02818	0.29256	-11615.5	10.4835	0.00120448	0.0462153	0.346906	0.00102777	0.0115846	relaxed	ATP binding cassette subfamily C member 2 (abcc2), mRNA
Akame.00g024140	XM_018687568.1	ENSLCAT00010058973	0.05395	0.06068	-10115.3	0.05387	0.00892	0.2014	-10110.1	10.4543	0.00122361	0.0467463	0.309095	0.00128718	0.0139065	relaxed	ubiquitin specific peptidase 47 (usp47), transcript variant X4, mRNA
Akame.00g461530	XR_001960606.1	ENSLCAT00010052668	0.02585	0.15512	-4359.01	0.02611	0.00784	0.324	-4351.48	15.0571	0.000104309	0.00939314	0.290932	0.00219029	0.0211656	relaxed	ectoderm-neural cortex protein 1-like (LOC108881331), transcript variant X2, misc_RNA
Akame.00g145710	XM_018694028.1	ENSLCAT00010048875	0.01464	0.20886	-16636.2	0.01469	0.01168	0.35701	-16618.6	35.3548	2.75e-09	4.04e-06	0.699143	0.00291197	0.0267517	relaxed	transformation/transcription domain associated protein (trrap), mRNA
Akame.00g318260	XM_018697880.1	ENSLCAT00010008330	0.11164	0.2985	-10032.5	0.1123	0.09643	0.42935	-10027.3	10.3194	0.00131637	0.0488106	0.381089	0.00446887	0.0378751	relaxed	AT-rich interactive domain-containing protein 1B-like (LOC108898039), mRNA
Akame.00g129130	XM_018695132.1	ENSLCAT00010011302	0.07057	0.26897	-5661.82	0.07054	0.05645	0.7969	-5655.65	12.3457	0.000441997	0.0240779	0.327259	0.00811171	0.0617548	relaxed	WD repeat domain 35 (wdr35), transcript variant X1, mRNA
Akame.00g406890	XM_018689125.1	ENSLCAT00010001100	0.00248	0.03743	-7941.22	0.00249	0.0001	0.08926	-7930.81	20.8162	5.06e-06	0.000991414	0.335412	0.0101641	0.0739093	relaxed	RNA polymerase II subunit B (polr2b), mRNA
Akame.00g004850	XM_018688860.1		0.03762	0.10418	-26933.7	0.03767	0.00337	0.24731	-26912.3	42.8261	5.98e-11	1.34e-07	0.33717	0.0103053	0.0746264	relaxed	ubiquitin protein ligase E3 component n-recognin 4 (ubr4), transcript variant X13, mRNA
Akame.00g071230	XM_018701899.1	ENSLCAT00010025878	0.08184	0.21026	-7323.94	0.08238	0.02732	2.24026	-7314.32	19.236	1.16e-05	0.001699	0.308216	0.0117854	0.0830769	relaxed	receptor tyrosine kinase like orphan receptor 2 (ror2), mRNA
Akame.00g300320	XM_018702130.1	ENSLCAT00010014084	0.10203	0.19042	-14035.5	0.10251	0.0444	0.32553	-14025.3	20.4525	6.11e-06	0.00109117	0.303884	0.0129651	0.0892373	relaxed	signal induced proliferation associated 1 like 3 (sipa1l3), mRNA
Akame.00g077860	XM_018668907.1	ENSLCAT00010053628	0.04746	0.11129	-4007.61	0.04682	0.03307	22.599	-4016.44	17.6574	2.64e-05	0.00311022	0.160929	0.0144603	0.0976095	relaxed	syntaxin-binding protein 1-like (LOC108878325), transcript variant X3, mRNA
Akame.00g419210	XM_018683403.1	ENSLCAT00010041405	0.0463	0.19325	-4614.41	0.04636	0.0001	0.43648	-4605.02	18.7967	1.45e-05	0.00203706	0.323229	0.0155951	0.103123	relaxed	potassium voltage-gated channel subfamily A member 4 (kcna4), mRNA
Akame.00g263370	XM_018671821.1	ENSLCAT00010030487	0.02941	0.42298	-3772.82	0.02974	0.0001	0.60142	-3765.65	14.3247	0.000153832	0.011805	0.27993	0.0164576	0.106731	relaxed	mitochondrial Rho GTPase 1-A (LOC108880327), transcript variant X4, mRNA
Akame.00g001460	XM_018679338.1	ENSLCAT00010003464	0.08689	0.43069	-3359.82	0.08711	0.04679	1.62433	-3353.43	12.7848	0.000349451	0.0206973	0.44136	0.0207712	0.126023	relaxed	TBC1 domain family member 22B (tbc1d22b), transcript variant X2, mRNA
Akame.00g135090	XM_018696854.1	ENSLCAT00010021983	0.04666	0.10698	-9546.61	0.04671	0.0196	0.24596	-9541.21	10.8092	0.00100996	0.04188	0.500715	0.0277824	0.15815	relaxed	strawberry notch homolog 1 (sbno1), mRNA
Akame.00g128270	XM_018697736.1	ENSLCAT00010048883	0.04255	0.10744	-30346.9	0.04262	0.03297	0.16703	-30337.6	18.5443	1.66e-05	0.00221966	0.7065	0.0328788	0.178348	relaxed	KIAA1109 ortholog (kiaa1109), mRNA
Akame.00g402430	XM_018669299.1	ENSLCAT00010040058	0.0293	0.17052	-6046.77	0.02938	0.0001	0.47027	-6035.49	22.5591	2.04e-06	0.000565652	0.691829	0.0365956	0.192661	relaxed	semaphorin 4C (sema4c), transcript variant X2, mRNA
Akame.00g237480	XM_018673452.1	ENSLCAT00010037761	0.04326	0.14386	-12088.9	0.04337	0.00596	0.28756	-12072.8	32.3189	1.31e-08	1.28e-05	0.411428	0.0406374	0.20581	relaxed	disco-interacting protein 2 homolog B-A-like (LOC108881437), transcript variant X2, mRNA
Akame.00g483240	XM_018705209.1	ENSLCAT00010047696	0.00114	0.18453	-2825.53	0.00114	0.0001	0.72617	-2819.49	12.0845	0.000508432	0.0263936	0.329256	0.0438032	0.21642	relaxed	protein argonaute-4-like (LOC108903128), mRNA
Akame.00g018160	XM_018691705.1	ENSLCAT00010052626	0.0387	0.15961	-11141	0.03878	0.00953	0.31676	-11130.2	21.5337	3.48e-06	0.000786699	0.479029	0.0481135	0.231656	relaxed	rho GTPase-activating protein 35-like (LOC108893569), mRNA
Akame.00g023740	XM_018685002.1	ENSLCAT00010027420	0.05741	0.38974	-3729.73	0.05728	0.0001	1.55519	-3723.42	12.6338	0.00037884	0.0217095	0.323557	0.0594999	0.268932	relaxed	tubby bipartite transcription factor (tub), transcript variant X2, mRNA
Akame.00g314930	XM_018702053.1	ENSLCAT00010041398	0.07678	0.10395	-10345.7	0.07682	0.0001	0.17874	-10339.3	12.835	0.0003402	0.0205634	0.360823	0.0679747	0.292071	relaxed	Rho GTPase activating protein 35 (arhgap35), mRNA
Akame.00g044090	XM_018702816.1	ENSLCAT00010016603	0.03701	0.21629	-8370.79	0.03719	0.03418	0.3775	-8363.32	14.9429	0.000110814	0.0098781	0.483773	0.0878263	0.344618	relaxed	ATP citrate lyase (acly), mRNA
Akame.00g320120	XM_018665071.1	ENSLCAT00010057001	0.05893	0.20201	-2470.88	0.06056	0.0001	0.3268	-2464.17	13.4287	0.000247807	0.0162423	0.368299	0.0951468	0.360454	relaxed	septin 3 (sept3), transcript variant X2, mRNA
Akame.00g186610	XM_018672663.1	ENSLCAT00010041534	0.0835	0.13448	-7067.13	0.08347	0.0001	0.36785	-7060.47	13.3251	0.000261884	0.0168695	0.617959	0.104139	0.381554	relaxed	seizure related 6 homolog like 2 (sez6l2), transcript variant X3, mRNA
Akame.00g268050	XM_018671097.1	ENSLCAT00010037380	0.1119	0.29656	-16704.9	0.11237	0.09411	0.5089	-16697.6	14.5402	0.000137199	0.0110071	0.704416	0.106565	0.385052	relaxed	zonadhesin-like (LOC108879716), transcript variant X3, mRNA
Akame.00g085720	XM_018699886.1	ENSLCAT00010006303	0.00142	0.21223	-5623.08	0.00143	0.0001	0.32972	-5616.03	14.0901	0.000174259	0.012923	0.359168	0.112934	0.399005	relaxed	protein argonaute-1 (LOC108899451), mRNA
Akame.00g192650	XM_018678463.1	ENSLCAT00010021093	0.06399	0.5303	-2391.11	0.06483	0.0001	1.10967	-2384.68	12.8723	0.000333482	0.0202964	0.212853	0.217028	0.567735	relaxed	polycomb group ring finger 2 (pcgf2), transcript variant X1, mRNA
Akame.00g308790	XM_018697597.1	ENSLCAT00010014054	0.15131	0.48987	-3752.44	0.16639	0.07223	0.83966	-3736.57	31.7435	1.76e-08	1.55e-05	0.387426	0.322323	0.693783	relaxed	family with sequence similarity 126 member A (fam126a), mRNA
Akame.00g315020	XM_018666329.1	ENSLCAT00010015575	0.03994	0.13653	-18947.1	0.04003	0.01651	0.2727	-18932.3	29.5768	5.37e-08	3.95e-05	0.827277	0.364099	0.738563	relaxed	reelin (reln), mRNA
Akame.00g155730	XM_018666702.1	ENSLCAT00010058070	0.01636	0.29018	-1480.73	0.01652	0.0001	1.27985	-1471.28	18.9153	1.37e-05	0.00194505	0.35926	0.400286	0.774481	relaxed	RAB4A, member RAS oncogene family (rab4a), mRNA
Akame.00g333630	XM_018678331.1	ENSLCAT00010009261	0.08604	0.24555	-9836.05	0.08652	0.01982	0.5165	-9824.41	23.264	1.41e-06	0.000461581	0.344299	0.495329	0.865187	relaxed	cell division cycle and apoptosis regulator 1 (ccar1), mRNA
Akame.00g396870	XM_018665964.1	ENSLCAT00010041939	0.15586	0.33149	-10563.6	0.15648	0.09352	0.54562	-10557.3	12.5923	0.000387349	0.0219522	0.913857	0.522869	0.889222	relaxed	serine/threonine-protein kinase WNK2-like (LOC108876449), mRNA
Akame.00g232170	XM_018696853.1	ENSLCAT00010028789	0.09242	0.20332	-5526.82	0.09122	0.03326	0.77038	-5521.61	10.4276	0.00124144	0.0470202	0.882854	0.63899	0.988577	relaxed	ankyrin-3-like (LOC108897297), mRNA
Akame.00g267880	XM_018671091.1	ENSLCAT00010034585	0.06616	0.50022	-5716.14	0.06799	0.0001	0.72758	-5702.89	26.4981	2.64e-07	0.000129335	0.999241	1	1	relaxed	splicing factor 1 (sf1), transcript variant X2, mRNA
Akame.00g301130	XM_018689928.1	ENSLCAT00010024682	0.02794	0.19637	-5820.83	0.02838	0.0001	0.31218	-5810.61	20.4309	6.18e-06	0.00109117	0.995982	1	1	relaxed	transportin 3 (tnpo3), mRNA
Akame.00g337810	XM_018671464.1	ENSLCAT00010019342	0.0156	0.39019	-6807.79	0.01624	0.0001	0.47493	-6798	19.5812	9.64e-06	0.00146701	0.999235	1	1	relaxed	vigilin-like (LOC108880003), mRNA
Akame.00g316670	XM_018660827.1	ENSLCAT00010004523	0.00721	0.29674	-5819.77	0.00727	0.0001	0.39165	-5811.56	16.4384	5.03e-05	0.00528005	0.788777	0.935776	1	relaxed	NCK associated protein 1 (nckap1), transcript variant X3, mRNA
Akame.00g204700	XM_018675478.1	ENSLCAT00010012340	0.00292	0.25543	-7561.11	0.00294	0.0001	0.35531	-7552.95	16.3148	5.36e-05	0.00556951	0.999246	1	1	relaxed	cytoplasmic FMR1-interacting protein 2 (LOC108882784), transcript variant X1, mRNA
Akame.00g007240	XM_018665874.1	ENSLCAT00010047422	0.00699	0.19868	-5835	0.00711	0.0001	0.27484	-5827.31	15.3652	8.86e-05	0.00840776	1	1	1	relaxed	structural maintenance of chromosomes 1A (smc1a), mRNA
Akame.00g307540	XM_018673002.1	ENSLCAT00010011197	0.05993	0.23752	-5570.24	0.06112	0.0001	0.37431	-5562.59	15.3039	9.15e-05	0.00841372	1	1	1	relaxed	serine/threonine-protein kinase D1-like (LOC108881171), mRNA
Akame.00g011670	XM_018691468.1	ENSLCAT00010021271	0.06208	0.40094	-6322.35	0.06341	0.00736	0.51283	-6314.93	14.8507	0.000116366	0.0100926	1	1	1	relaxed	F-BAR and double SH3 domains protein 2-like (LOC108893439), transcript variant X1, mRNA
Akame.00g216380	XM_018699286.1	ENSLCAT00010046673	0.08599	0.16303	-6141.87	0.08619	0.01209	0.47811	-6134.64	14.4489	0.000144011	0.0112608	0.999998	1	1	relaxed	cadherin related family member 1 (cdhr1), transcript variant X1, mRNA
Akame.00g027390	XM_018681697.1	ENSLCAT00010054018	0.02769	0.1639	-2566.91	0.02794	0.0001	0.2556	-2559.74	14.3387	0.000152692	0.011805	0.351645	0.807335	1	relaxed	atlastin GTPase 1 (atl1), transcript variant X2, mRNA
Akame.00g256840	XM_018697601.1	ENSLCAT00010015628	0.01924	0.21766	-5073.32	0.01925	0.0001	0.66444	-5066.3	14.0446	0.000178527	0.013011	0.923955	1	1	relaxed	catenin beta-1-like (LOC108897809), transcript variant X3, mRNA
Akame.00g369090	XM_018669317.1	ENSLCAT00010000717	0.11648	0.30793	-4288.36	0.1195	0.0001	0.46184	-4281.35	14.0305	0.000179869	0.013011	0.999999	1	1	relaxed	RAS and EF-hand domain containing (rasef), mRNA
Akame.00g056300	XM_018661482.1	ENSLCAT00010043884	0.07103	0.3214	-5653.54	0.0719	0.0001	0.46121	-5646.77	13.5367	0.000233943	0.0156405	0.801998	0.944659	1	relaxed	DNA (cytosine-5)-methyltransferase 3B-like (LOC108873297), transcript variant X3, mRNA
Akame.00g275160	XM_018703642.1	ENSLCAT00010018614	0.00991	0.49737	-2502.33	0.01012	0.0001	0.71289	-2495.59	13.4747	0.000241802	0.0160444	1	1	1	relaxed	septin-7-like (LOC108901962), transcript variant X1, mRNA
Akame.00g483790	XM_018697995.1	ENSLCAT00010029577	0.02575	0.293	-3948.42	0.02586	0.0001	0.44479	-3941.86	13.1062	0.000294326	0.0184215	0.998438	1	1	relaxed	ankyrin repeat and IBR domain-containing protein 1-like (LOC108898122), mRNA
Akame.00g097430	XM_018669459.1	ENSLCAT00010062250	0.08406	0.1985	-4702.41	0.08436	0.0001	0.3655	-4696.03	12.763	0.000353539	0.0207509	0.952452	0.978111	1	relaxed	pescadillo ribosomal biogenesis factor 1 (pes1), mRNA
Akame.00g417220	XM_018692682.1	ENSLCAT00010009103	0.09026	0.31882	-6483.84	0.09156	0.0001	0.45451	-6477.55	12.5889	0.000388051	0.0219522	0.999235	1	1	relaxed	junctophilin-3-like (LOC108894159), mRNA
Akame.00g009420	XM_018686058.1	ENSLCAT00010031825	0.11413	0.13348	-27193.6	0.11427	0.0483	0.20088	-27187.5	12.3033	0.000452164	0.0243621	0.799222	0.786275	1	relaxed	dynein heavy chain 12, axonemal-like (LOC108889538), mRNA
Akame.00g006030	XM_018665887.1	ENSLCAT00010011446	0.03305	0.0179	-2874.76	0.03827	0.02006	2.08693	-2868.85	11.8323	0.000582133	0.0295248	0.925055	1	1	relaxed	enolase 1 (eno1), transcript variant X1, mRNA
Akame.00g027910	XM_018703678.1		0.0788	0.11909	-3012.89	0.07911	0.0001	0.3051	-3007.02	11.7304	0.000614884	0.0303148	0.999236	1	1	relaxed	alpha-tectorin-like (LOC108901993), mRNA
Akame.00g177650	XM_018671992.1	ENSLCAT00010049966	0.06615	0.18251	-7842.33	0.06641	0.03356	0.29925	-7836.89	10.8673	0.000978796	0.0411327	0.922577	1	1	relaxed	mitogen-activated protein kinase kinase kinase 13 (map3k13), mRNA
Akame.00g297360	XR_001960074.1	ENSLCAT00010005572	0.10634	0.45835	-3375.72	0.10744	0.0001	0.64895	-3370.35	10.7314	0.00105335	0.0424465	0.924634	1	1	relaxed	taspase 1 (tasp1), transcript variant X3, misc_RNA
Akame.00g347120	XM_018669544.1	ENSLCAT00010062553	0.1426	0.56725	-3282.98	0.14785	0.01362	0.7053	-3277.63	10.709	0.00106614	0.0427666	0.999236	1	1	relaxed	PDZ and LIM domain 5 (pdlim5), transcript variant X3, mRNA
Akame.00g029930	XM_018663624.1	ENSLCAT00010040266	0.06831	0.20805	-10042.8	0.06869	0.03523	0.30216	-10037.4	10.6911	0.00107653	0.0428431	0.999999	1	1	relaxed	protein tyrosine phosphatase, non-receptor type 21 (ptpn21), transcript variant X2, mRNA
Akame.00g008570	XR_001960162.1	ENSLCAT00010044696	0.04935	0.60944	-5583.48	0.05044	0.0001	0.7134	-5578.17	10.6107	0.00112436	0.0442968	0.925055	1	1	relaxed	voltage-dependent calcium channel subunit alpha-2/delta-3-like (LOC108877886), transcript variant X2, misc_RNA
Akame.00g253840	XM_018704131.1	ENSLCAT00010041584	0.04577	0.3866	-3202.93	0.04668	0.0001	0.60278	-3197.77	10.3275	0.00131064	0.0488106	0.999998	1	1	relaxed	uncharacterized LOC108902311 (LOC108902311), transcript variant X6, mRNA

## Sheet: Table_S8-(b)
Table S8-(b). Summary of the enrichment analysis of the akame-specific fast-evolving genes.
Source	Term_name	Term_id	p-value (adjusted)	Negative log10 of adjusted p-value	Term size	Query size	Intersection size	Effective domain size	Intersections
GO:MF	calcium ion transmembrane transporter activity	GO:0015085	0.000322466	3.49152	101	168	9	16527	ENSLCAT00010044696,ENSLCAT00010047798,ENSLCAT00010052195,ENSLCAT00010033518,ENSLCAT00010033982,ENSLCAT00010036488,ENSLCAT00010018186,ENSLCAT00010014781,ENSLCAT00010043077
GO:MF	divalent inorganic cation transmembrane transporter activity	GO:0072509	0.00035062	3.45516	102	168	9	16527	ENSLCAT00010044696,ENSLCAT00010047798,ENSLCAT00010052195,ENSLCAT00010033518,ENSLCAT00010033982,ENSLCAT00010036488,ENSLCAT00010018186,ENSLCAT00010014781,ENSLCAT00010043077
GO:MF	calcium channel activity	GO:0005262	0.00337311	2.47197	73	168	7	16527	ENSLCAT00010044696,ENSLCAT00010047798,ENSLCAT00010052195,ENSLCAT00010036488,ENSLCAT00010018186,ENSLCAT00010014781,ENSLCAT00010043077
GO:MF	metal ion transmembrane transporter activity	GO:0046873	0.0372569	1.42879	368	168	13	16527	ENSLCAT00010052078,ENSLCAT00010044696,ENSLCAT00010047798,ENSLCAT00010052195,ENSLCAT00010033518,ENSLCAT00010033982,ENSLCAT00010042693,ENSLCAT00010044771,ENSLCAT00010036488,ENSLCAT00010041405,ENSLCAT00010018186,ENSLCAT00010014781,ENSLCAT00010043077
GO:BP	calcium ion transmembrane transport	GO:0070588	0.000196202	3.7073	108	155	10	14197	ENSLCAT00010044696,ENSLCAT00010047798,ENSLCAT00010052195,ENSLCAT00010033518,ENSLCAT00010033982,ENSLCAT00010036488,ENSLCAT00010023825,ENSLCAT00010018186,ENSLCAT00010014781,ENSLCAT00010043077
GO:BP	calcium ion transport	GO:0006816	0.0026121	2.58301	143	155	10	14197	ENSLCAT00010044696,ENSLCAT00010047798,ENSLCAT00010052195,ENSLCAT00010033518,ENSLCAT00010033982,ENSLCAT00010036488,ENSLCAT00010023825,ENSLCAT00010018186,ENSLCAT00010014781,ENSLCAT00010043077
GO:BP	divalent metal ion transport	GO:0070838	0.00835969	2.07781	163	155	10	14197	ENSLCAT00010044696,ENSLCAT00010047798,ENSLCAT00010052195,ENSLCAT00010033518,ENSLCAT00010033982,ENSLCAT00010036488,ENSLCAT00010023825,ENSLCAT00010018186,ENSLCAT00010014781,ENSLCAT00010043077
GO:BP	divalent inorganic cation transport	GO:0072511	0.00882011	2.05453	164	155	10	14197	ENSLCAT00010044696,ENSLCAT00010047798,ENSLCAT00010052195,ENSLCAT00010033518,ENSLCAT00010033982,ENSLCAT00010036488,ENSLCAT00010023825,ENSLCAT00010018186,ENSLCAT00010014781,ENSLCAT00010043077
GO:BP	regulation of localization	GO:0032879	0.0249594	1.60277	310	155	13	14197	ENSLCAT00010052078,ENSLCAT00010044696,ENSLCAT00010047798,ENSLCAT00010052195,ENSLCAT00010014838,ENSLCAT00010044771,ENSLCAT00010023825,ENSLCAT00010014475,ENSLCAT00010018186,ENSLCAT00010014781,ENSLCAT00010003885,ENSLCAT00010043077,ENSLCAT00010058070

## Sheet: Table_S9-(a)
Table S9-(a) A list of genes with significantly higher w values in barramundi than those in akame (16 genes).
Gene ID (scaffold assembly)	GenBank_ID	ENSEMBL_transcript_ID	w0 (m1)	w1 (m1)	lnL (m1)	w0 (m2)	w1 (m2)	w2 (m2)	lnL (m2)	kai square	p-value	FDR adjusted p-value	RELAX k (barramundi)	RELAX P-value (barramundi)	RELAX FDR adjusted P-value (barramundi)	Selection	Description
Akame.00g009310	XM_018686021.1	ENSLCAT00010030685	0.09111	0.44821	-5668.05	0.09616	0.53518	0.0001	-5659.53	17.0453	3.65e-05	0.0040772	15.6708	0	0	intensified	zinc finger and BTB domain containing 46 (zbtb46), transcript variant X4, mRNA
Akame.00g094260	XM_018690336.1	ENSLCAT00010037086	0.07184	0.52079	-1991.25	0.07328	0.83553	0.0001	-1984.87	12.755	0.000355058	0.0207509	37.2084	4.14069e-08	3.78055e-06	intensified	potassium voltage-gated channel interacting protein 4 (kcnip4), transcript variant X3, mRNA
Akame.00g134860	XM_018702581.1	ENSLCAT00010017509	0.05204	0.15164	-4281.85	0.05226	0.25493	0.0001	-4276.33	11.0417	0.000890862	0.0385385	50	5.14522e-06	0.00022198	intensified	asparaginyl-tRNA synthetase (nars), transcript variant X2, mRNA
Akame.00g169840	XM_018699725.1	ENSLCAT00010037712	0.01495	0.14999	-3303.96	0.01499	0.35729	0.0001	-3298.26	11.3927	0.000737313	0.0342462	50	8.05631e-05	0.00204059	intensified	protein argonaute-3-like (LOC108899308), transcript variant X4, mRNA
Akame.00g165500	XM_018682025.1	ENSLCAT00010025543	0.05189	0.0001	-2609.04	0.05098	7.39641	0.0001	-2614.34	10.6004	0.00113063	0.044346	50	0.183081	0.474753	intensified	1-acyl-sn-glycerol-3-phosphate acyltransferase gamma-like (LOC108886903), mRNA
Akame.00g060450	XM_018676232.1	ENSLCAT00010046503	0.00917	0.0001	-2900.16	0.00894	1.03605	0.0001	-2905.91	11.5106	0.00069201	0.032562	48.4382	0.331502	0.643021	intensified	ATPase H+ transporting V1 subunit H (atp6v1h), transcript variant X2, mRNA
Akame.00g463210	XM_018690957.1	ENSLCAT00010010312	0.07659	0.0001	-3354.26	0.07523	4.04513	0.0001	-3361.67	14.8229	0.00011809	0.0101179	48.4388	0.378061	0.688051	intensified	E3 SUMO-protein ligase PIAS4-like (LOC108893123), mRNA
Akame.00g052520	XM_018701143.1	ENSLCAT00010043097	0.0276	0.0001	-1830.89	0.02719	3.05036	0.0001	-1841.41	21.0323	4.52e-06	0.000944606	NA	NA	NA	NA	voltage-dependent L-type calcium channel subunit beta-4-like (LOC108900206), transcript variant X3, mRNA
Akame.00g007760	XM_018665892.1	ENSLCAT00010052814	0.03872	0.5839	-2182.52	0.03882	1.45156	0.0001	-2177.24	10.5561	0.00115807	0.0450157	NA	NA	NA	NA	homeobox C13 (hoxc13), transcript variant X2, mRNA
Akame.00g245030	XM_018677694.1	ENSLCAT00010006902	0.06043	0.07055	-8673	0.06041	0.19722	0.0001	-8667.73	10.5401	0.00116811	0.0450157	NA	NA	NA	NA	homeodomain-interacting protein kinase 1-like (LOC108884054), transcript variant X1, mRNA
Akame.00g143250	XM_018668509.1	ENSLCAT00010015227	0.00375	0.00136	-2969.45	0.00304	0.00172	0.0001	-2990.85	42.7991	6.07e-11	1.34e-07	0.168407	6.73412e-06	0.000267052	relaxed	protein phosphatase 1 catalytic subunit gamma (ppp1cc), mRNA
Akame.00g184480	XM_018667652.1	ENSLCAT00010027168	0.03894	0.01648	-8811.48	0.0378	0.02241	0.0001	-8817.34	11.713	0.00062065	0.0303271	0.130381	0.00707328	0.0564999	relaxed	glutamate ionotropic receptor NMDA type subunit 2B (grin2b), mRNA
Akame.00g281520	XM_018703098.1	ENSLCAT00010012236	0.07588	0.10531	-8820.47	0.06609	0.75147	0.00284	-8797.34	46.2599	1.04e-11	4.57e-08	0.883678	0.617541	0.856175	relaxed	sodium/myo-inositol cotransporter-like (LOC108901570), mRNA
Akame.00g076150	XM_018660571.1	ENSLCAT00010048043	0.05466	0.0001	-2204.03	0.05382	2.08259	0.0001	-2209.3	10.542	0.0011669	0.0450157	0.825564	0.636241	0.867401	relaxed	F-box protein 8 (fbxo8), mRNA
Akame.00g256940	XM_018697577.1	ENSLCAT00010016276	0.14721	0.56257	-6003.3	0.14809	1.1741	0.05319	-5996.67	13.2751	0.000268948	0.017098	0.968244	0.726751	0.906118	relaxed	elongator acetyltransferase complex subunit 2 (elp2), mRNA
Akame.00g175180	XM_018696156.1	ENSLCAT00010043045	0.03886	0.13089	-7547.19	0.03898	0.30415	0.01034	-7540.09	14.2024	0.000164159	0.0124888	0.967415	0.812055	0.941284	relaxed	VPS18, CORVET/HOPS core subunit (vps18), mRNA

[truncated: 2 more sheets: Table_S9-(b), Table_S10]
